# Supplementary material for: Renal coenzyme A (CoA) production from VB5 fuels stem cell proliferation and tumor growth
Source: Nat Commun. 2026 Apr 18;17:5383. doi: 10.1038/s41467-026-71716-1 (PMC13276073; doi:10.1038/s41467-026-71716-1)
Supplement: Supplementary file 3 — Supplementary Data 1 [file 41467_2026_71716_MOESM3_ESM.xlsx]

## Sheet: Sheet1
Samples	Ctrl_1	Ctrl_2	Ctrl_3	Ctrl_4	Ctrl_5	dPANK4KD_1	dPANK4KD_2	dPANK4KD_3	dPANK4KD_4	dPANK4KD_5
Factors	control	control	control	control	control	dPANK4_knockdown	dPANK4_knockdown	dPANK4_knockdown	dPANK4_knockdown	dPANK4_knockdown
Source	whole body adult fly	whole body adult fly	whole body adult fly	whole body adult fly	whole body adult fly	whole body adult fly	whole body adult fly	whole body adult fly	whole body adult fly	whole body adult fly
glyoxylate	N/A	968400	797147	475905	211720	796560	N/A	307373	481963	163181
glycolate	74931.5	78106.2	201205	203515	53777.2	N/A	82602.9	52317.6	44209.3	72577.9
pyruvate	N/A	112450	86971.3	53661.9	141009	47265.7	41419.5	190840	134965	107953
lactate	8.85984e+06	6.18031e+06	5.08814e+06	4.70842e+06	6.67305e+06	8.08156e+06	7.88101e+06	7.7377e+06	6.64097e+06	6.35236e+06
2-oxobutanoate	2.93908e+06	3.05775e+06	1.83385e+06	1.91364e+06	2.58295e+06	1.97477e+06	3.42938e+06	2.54781e+06	2.18549e+06	1.79043e+06
acetoacetate	2.09874e+06	2.78072e+06	2.27355e+06	1.52008e+06	1.84394e+06	2.80757e+06	2.97566e+06	1.83314e+06	1.90853e+06	2.1097e+06
glycerate	1.54434e+06	1.4467e+06	1.29497e+06	1.36132e+06	1.30397e+06	1.60404e+06	1.74646e+06	1.55821e+06	1.87416e+06	1.5433e+06
uracil	1.24563e+06	982984	910193	811941	1.41247e+06	1.14846e+06	1.17827e+06	1.36477e+06	1.44229e+06	1.10083e+06
fumarate	3.20508e+07	2.96724e+07	3.30894e+07	2.75008e+07	3.20599e+07	4.63181e+07	4.5644e+07	4.38953e+07	5.13561e+07	4.19677e+07
Maleic acid	3.24506e+07	2.96014e+07	3.18455e+07	2.7244e+07	3.11418e+07	4.44575e+07	4.53283e+07	4.44312e+07	4.85901e+07	4.31356e+07
2-keto-isovalerate	3.12788e+07	2.81141e+07	3.2863e+07	2.64477e+07	2.94343e+07	3.97762e+07	4.50069e+07	4.05372e+07	4.88208e+07	4.19775e+07
Guanidoacetic acid	244697	236073	164282	238264	229512	205477	226239	200370	210604	238485
succinate	5.1382e+07	5.25827e+07	5.44477e+07	5.0216e+07	5.92828e+07	5.89653e+07	5.39193e+07	5.32379e+07	5.62785e+07	5.38737e+07
Methylmalonic acid	5.70102e+07	5.85969e+07	6.02198e+07	5.37235e+07	6.13257e+07	6.39041e+07	5.69343e+07	5.93742e+07	5.72415e+07	5.92722e+07
3-S-methylthiopropionate	13461.4	31064.2	6730.52	19345.7	28552.8	5903.25	15950.4	15156.3	15141.7	10912.8
nicotinate	1.56651e+06	1.66556e+06	3.38034e+06	3.12203e+06	1.98061e+06	1.841e+06	1.82553e+06	1.69147e+06	2.00666e+06	1.33898e+06
taurine	1.26502e+08	1.25694e+08	1.30079e+08	1.28148e+08	1.30323e+08	1.23445e+08	1.20214e+08	1.19206e+08	1.19371e+08	1.20169e+08
Pyroglutamic acid	796142	725352	1.51942e+06	1.51518e+06	1.44332e+06	767580	1.16638e+06	910645	962772	1.51679e+06
Citraconic acid	1.84262e+07	1.3739e+07	1.77028e+07	1.59678e+07	2.03817e+07	1.87287e+07	1.8025e+07	1.65573e+07	2.45929e+07	1.7171e+07
2-ketohaxanoic acid	265640	303202	220381	152684	277781	375044	254992	486033	303075	419317
N-Acetyl-L-alanine	655927	685628	659948	642177	593008	760858	648634	660153	736618	657040
oxaloacetate	N/A	N/A	4.33379e+06	1.1527e+06	N/A	1.17212e+06	2.59785e+06	1.18617e+06	1.28461e+06	1.26434e+06
Hydroxyisocaproic acid	69007.7	94759.4	80642.1	75197	105722	N/A	114133	N/A	114625	N/A
malate	1.20677e+08	1.22471e+08	1.21557e+08	1.03074e+08	1.18211e+08	1.4703e+08	1.47543e+08	1.43318e+08	1.53557e+08	1.38985e+08
hypoxanthine	236146	412972	543547	360301	382591	376724	315718	377232	373649	432074
anthranilate	6.62605e+07	5.78336e+07	5.10729e+07	7.98201e+07	6.27653e+07	2.82409e+07	3.56e+07	2.71796e+07	3.07897e+07	2.811e+07
p-aminobenzoate	6.11629e+07	5.55752e+07	5.34166e+07	8.3565e+07	6.62802e+07	2.78209e+07	3.94944e+07	2.55529e+07	3.35234e+07	2.75921e+07
p-hydroxybenzoate	9.0715e+06	7.61673e+06	7.42599e+06	1.10303e+07	9.60053e+06	4.93506e+06	5.79626e+06	4.57642e+06	7.01955e+06	4.11309e+06
acetylphosphate	1.59205e+06	530557	2.08378e+06	1.9998e+06	320585	451113	289771	1.51973e+06	412966	466776
Carbamoyl phosphate	7.0314e+07	3.17126e+07	6.13712e+07	5.52193e+07	3.43872e+07	4.91207e+07	2.06549e+07	3.12565e+07	3.2504e+07	1.84019e+07
a-ketoglutarate	2.47268e+07	2.72757e+07	2.35458e+07	2.59762e+07	2.26446e+07	2.28336e+07	2.68134e+07	2.15954e+07	2.62136e+07	2.42336e+07
Phenylpropiolic acid	4.79309e+07	5.13308e+07	4.51208e+07	4.89918e+07	4.38358e+07	4.48921e+07	4.98052e+07	4.30922e+07	5.43851e+07	4.3803e+07
2-oxo-4-methylthiobutanoate	673226	903666	678984	257851	732623	N/A	N/A	347545	N/A	574213
2-Hydroxy-2-methylbutanedioic acid	3.74074e+06	3.46477e+06	3.47671e+06	3.02957e+06	3.57635e+06	4.01955e+06	4.10137e+06	3.93101e+06	4.35924e+06	4.26085e+06
3-methylphenylacetic acid	53217.3	64987.6	57409.5	24927.7	36786.9	37744.5	28482.8	35697.6	57087.5	24130.6
xanthine	N/A	N/A	N/A	N/A	N/A	N/A	N/A	N/A	N/A	N/A
Hydroxyphenylacetic acid	468568	356586	477050	550749	439554	456885	492764	406373	361476	385652
2,3-dihydroxybenzoic acid	723620	1.06657e+06	931172	1.0249e+06	965330	916884	967875	859653	1.069e+06	1.09634e+06
orotate	2.2731e+06	1.67647e+06	2.23952e+06	2.01439e+06	2.08497e+06	2.62163e+06	2.69968e+06	2.5646e+06	2.75791e+06	2.78005e+06
dihydroorotate	861072	407669	622075	722864	717638	983221	382803	692252	922788	857396
allantoin	2.60317e+06	2.477e+06	1.06444e+06	2.60487e+06	2.35576e+06	615930	1.01398e+06	1.00367e+06	1.0596e+06	1.27178e+06
Aminoadipic acid	239240	340304	219856	223114	270762	281994	199751	244990	278103	213253
Indole-3-carboxylic acid	250364	309124	182563	189533	155812	108547	267839	260968	275178	161699
phenylpyruvate	4795.07	9122.05	4967.62	6487.71	1568.39	10150.4	10032.2	N/A	4088.52	7649.7
Atrolactic acid	47014.4	35022.8	29913.2	30493.2	33094.1	26577.2	38660.5	36731.8	32643.1	30412.6
Phenyllactic acid	186342	209551	168397	174832	207773	223655	301477	217305	245126	190504
quinolinate	8.79232e+06	9.87482e+06	1.0346e+07	8.00265e+06	7.97583e+06	9.11702e+06	9.25427e+06	8.23551e+06	8.74632e+06	7.64541e+06
phosphoenolpyruvate	797979	1.48629e+06	851697	906186	1.00455e+06	1.317e+06	1.6306e+06	1.52257e+06	1.50463e+06	1.26337e+06
Uric acid	7.59173e+06	8.57239e+06	7.66038e+06	7.18586e+06	5.62307e+06	8.38431e+06	8.58366e+06	6.61281e+06	6.65537e+06	8.10605e+06
dihydroxy-acetone-phosphate	3.44714e+06	3.14903e+06	2.70428e+06	2.918e+06	2.60269e+06	2.79274e+06	4.6485e+06	3.96769e+06	3.32851e+06	3.29143e+06
D-glyceraldehdye-3-phosphate	3.7915e+06	3.90725e+06	3.19672e+06	2.91595e+06	2.60835e+06	2.94899e+06	5.14697e+06	4.291e+06	3.63117e+06	3.53174e+06
sn-glycerol-3-phosphate	2.94063e+07	1.77147e+07	1.68899e+07	1.32514e+07	1.76219e+07	1.49509e+07	1.47117e+07	1.59552e+07	1.67192e+07	2.01954e+07
shikimate	N/A	N/A	N/A	N/A	N/A	N/A	N/A	N/A	N/A	N/A
aconitate	1.25219e+07	1.18032e+07	9.60143e+06	1.23291e+07	1.24844e+07	1.09604e+07	1.12574e+07	1.07788e+07	1.20229e+07	1.38539e+07
allantoate	56645.5	58741.5	54545.3	61101.8	99012.3	63809.9	74503	67399.5	48277.9	101962
Ascorbic acid	391760	588373	366452	407220	356284	576398	231152	449760	540384	416289
2-Isopropylmalic acid	2.3966e+06	2.05006e+06	1.97409e+06	2.2268e+06	1.69048e+06	1.78636e+06	1.78342e+06	2.02757e+06	1.87774e+06	1.98527e+06
N-carbamoyl-L-aspartate-nega	72841.5	63048.3	62847.5	72721.9	89740.2	56574.1	52506.9	94969.1	48250.5	78640
Pyrophosphate	485579	799163	607447	432854	N/A	520038	807701	503036	419673	N/A
glucono-?-lactone	26572.6	39374.3	16371.6	22936.8	14894.4	15790.5	56442.3	18321.4	12194.8	N/A
myo-inositol	3.68959e+06	3.57793e+06	3.83946e+06	4.57733e+06	4.47452e+06	5.89816e+06	5.44988e+06	5.50078e+06	5.38971e+06	4.8064e+06
hydroxyphenylpyruvate	26463.4	11155.7	11584.7	18531.3	25776.4	26387.7	N/A	N/A	24930.8	28068
homocysteic acid	113836	90431.4	94758.6	104988	78753.2	84618	120643	107439	75081.4	105322
4-Pyridoxic acid	78599.8	142385	117052	38978.5	123507	59756	N/A	72934.8	152519	91234.7
3-phosphoglycerate	7.18155e+06	9.89405e+06	6.57081e+06	7.39654e+06	9.65987e+06	8.11129e+06	1.00037e+07	1.02608e+07	1.04665e+07	1.09905e+07
Indoleacrylic acid	137371	151803	90620.6	110778	113248	134073	110563	N/A	95316.1	180737
Kynurenic acid	1.95765e+06	2.66865e+06	2.02813e+06	2.5195e+06	2.08041e+06	1.92361e+06	1.88695e+06	2.11431e+06	1.62756e+06	2.62648e+06
citrate-isocitrate	3.05972e+08	2.65381e+08	2.89313e+08	2.73051e+08	2.74791e+08	2.65253e+08	2.8195e+08	2.81559e+08	2.92732e+08	2.85809e+08
isocitrate	1.30847e+06	1.10478e+06	1.07831e+06	849289	1.38039e+06	1.91376e+06	1.71677e+06	1.83239e+06	1.8999e+06	1.50346e+06
citrate	1.96827e+08	1.83685e+08	1.76979e+08	1.66499e+08	1.70755e+08	1.82218e+08	1.88802e+08	1.9432e+08	3.28033e+08	3.101e+08
2-dehydro-D-gluconate	317029	314515	222747	250156	313792	371089	416070	282757	536939	330003
D-gluconate	2.4021e+06	2.61328e+06	2.03554e+06	1.67462e+06	2.27447e+06	4.2504e+06	3.818e+06	2.6119e+06	3.37936e+06	2.43946e+06
D-erythrose-4-phosphate	4.99462e+06	4.89415e+06	3.75463e+06	5.27458e+06	5.12215e+06	3.83714e+06	3.9079e+06	3.33521e+06	3.40028e+06	3.75836e+06
Xanthurenic acid	443928	482157	376302	517713	365440	439465	466544	490814	524602	468440
lipoate	N/A	N/A	5082.9	N/A	5868.35	2140.89	2423.33	N/A	N/A	N/A
D-glucarate	586808	371784	224378	423175	486016	264077	384225	338847	331525	340802
deoxyribose-phosphate	184115	166526	194179	193052	192527	153503	155157	160243	168352	161134
pantothenate	8.55834e+06	1.08542e+07	8.76091e+06	1.10318e+07	9.41547e+06	5.46194e+06	5.22298e+06	4.80185e+06	5.45483e+06	7.05359e+06
prephenate	N/A	N/A	N/A	N/A	N/A	N/A	N/A	N/A	N/A	N/A
deoxyuridine	N/A	N/A	N/A	N/A	3583.7	N/A	N/A	N/A	N/A	5694.71
ribose-phosphate	2.47246e+06	2.27937e+06	2.35997e+06	1.93054e+06	1.90689e+06	2.0333e+06	2.21181e+06	1.83424e+06	1.84551e+06	2.31686e+06
thymidine	15537.2	13011.4	9124.73	23329.2	4861.5	21838.2	12459.9	14479.6	13147.7	9947.21
uridine	2.69611e+06	2.04424e+06	2.13492e+06	2.26787e+06	1.21434e+06	2.43271e+06	2.36661e+06	1.7927e+06	2.0672e+06	2.25457e+06
deoxyinosine	3.51577e+06	3.52685e+06	3.86302e+06	4.64353e+06	3.19163e+06	4.48159e+06	3.85311e+06	3.70895e+06	4.46236e+06	4.36836e+06
shikimate-3-phosphate	N/A	N/A	N/A	N/A	N/A	N/A	N/A	N/A	N/A	N/A
D-glucono-?-lactone-6-phosphate	106004	127574	67586.2	N/A	111413	110821	125008	134269	100224	168252
hexose-phosphate	1.46465e+08	1.42282e+08	1.30404e+08	1.40491e+08	1.41318e+08	1.11444e+08	1.23581e+08	9.89935e+07	1.04149e+08	1.20867e+08
glucose-1-phosphate	409757	571208	343656	419856	334416	440627	431440	491376	396755	411496
glucose-6-phosphate	2.94522e+07	2.37998e+07	1.86018e+07	2.3033e+07	2.04989e+07	1.77704e+07	1.9475e+07	1.43946e+07	1.63036e+07	1.7559e+07
fructose-6-phosphate	2.0862e+07	2.27867e+07	1.89078e+07	2.23848e+07	1.86241e+07	1.7626e+07	1.75211e+07	1.21215e+07	1.41895e+07	1.72516e+07
1,3-diphopshateglycerate	116595	121565	160652	N/A	198842	198740	214841	186119	219622	309491
2,3-Diphosphoglyceric acid	88192.5	205011	88621.9	174790	189920	142232	158692	183994	138879	247980
S-ribosyl-L-homocysteine-nega	224680	195374	193516	180422	160430	208463	163286	172782	169707	181230
inosine	4.57742e+07	3.4168e+07	2.18882e+07	2.8476e+07	2.6332e+07	3.45774e+07	4.62606e+07	3.72783e+07	4.5465e+07	3.28367e+07
6-phospho-D-gluconate	96412.2	313373	187846	169265	175535	182060	131496	179266	137309	139827
xanthosine	801314	472392	452898	498553	546661	389104	400747	359756	465436	495325
D-sedoheptulose-1-7-phosphate	1.33745e+07	1.82662e+07	1.39419e+07	1.81385e+07	1.68076e+07	1.11965e+07	1.20948e+07	1.0673e+07	1.19764e+07	1.36347e+07
N-acetyl-glucosamine-1-phosphate	1.42265e+06	2.2612e+06	2.15564e+06	1.96406e+06	1.55795e+06	2.27773e+06	2.29165e+06	2.01774e+06	1.82779e+06	2.11475e+06
glutathione-nega	2.05234e+06	2.30706e+06	1.93449e+06	2.42097e+06	1.48674e+06	2.32575e+06	1.59873e+06	1.60261e+06	1.93976e+06	1.4146e+06
dUMP-nega	23805.6	12384.4	13957.1	13680.7	6041.36	22698.5	11618.5	7131.66	23180.3	9183.52
Geranyl-PP	59776.3	N/A	36346.1	34588.9	56903.6	60252.9	59823.4	52218.6	80184.6	57961.7
O8P-O1P	2.30279e+06	2.09347e+06	1.73779e+06	931817	2.0548e+06	1.56011e+06	1.38e+06	1.28637e+06	1.41953e+06	1.52206e+06
dTMP-nega	49579.9	19528.6	40764.8	25283.6	37437.7	69297.4	45947.2	29870.4	52795.6	48153.1
cyclic-AMP	5.91005e+06	4.89533e+06	2.5547e+06	7.77145e+06	5.76216e+06	2.1475e+06	2.70146e+06	1.58391e+06	2.17546e+06	1.84742e+06
fructose-1,6-bisphosphate	1.0157e+07	N/A	N/A	N/A	N/A	N/A	N/A	N/A	1.61261e+07	N/A
trehalose-sucrose	151405	184270	139639	163252	201500	161790	201996	204489	231609	260513
Cellobiose	40559.1	24160.9	14416.1	28210.9	32786.7	21348.8	27016.6	23345.3	29338.5	15074.6
orotidine-5-phosphate	84204.5	116113	100392	76349.5	95932.6	112590	170062	173058	180855	150457
SBP	264003	743277	544670	595473	719777	556531	602040	634056	158544	647432
trans, trans-farnesyl diphosphate	123567	125009	85261.3	111603	119700	97917.4	70857.4	74796.1	102429	157502
S-adenosyl-L-homocysteine-nega	505012	841170	275611	462090	568375	1.07918e+06	562048	673626	769738	449975
dCDP-nega	42804.7	69822.5	48796.8	63085	36468.9	57203.9	46238.2	26936.4	N/A	21870.7
5-phosphoribosyl-1-pyrophosphate	103807	100904	98907.7	125425	114668	100042	106876	99403.4	89448.6	64093.5
Deoxycholic acid	2437.75	N/A	N/A	N/A	2513.82	1673.84	1682.89	N/A	3363.93	N/A
OBP	127815	106652	104270	146857	121057	102061	109340	96217.7	107951	99460.3
dTDP-nega	136029	186512	137638	271846	193416	191090	209712	146874	167918	246930
CDP-nega	388522	440417	362966	313113	428853	23575.7	18548.7	327644	359179	25197.4
UDP-nega	1.29854e+07	1.12027e+07	8.45161e+06	1.08054e+07	8.27078e+06	5.94453e+06	8.50073e+06	7.0209e+06	7.72951e+06	7.91609e+06
Cholic acid	40499	44269.2	33546.9	N/A	26156.7	52516.7	30933.2	9133.26	10733	N/A
trehalose-6-Phosphate	1.44124e+07	1.86387e+07	1.38516e+07	1.38208e+07	1.6127e+07	1.4864e+07	1.35372e+07	1.37007e+07	1.37373e+07	1.56936e+07
Thiamine pyrophosphate	2.72967e+06	2.9288e+06	2.45848e+06	2.55868e+06	2.88119e+06	2.62199e+06	2.15328e+06	2.06455e+06	2.2498e+06	2.29927e+06
adenosine 5-phosphosulfate	5.14132e+06	4.64438e+06	1.25693e+06	4.70793e+06	6.77913e+06	2.41598e+06	4.66202e+06	2.64363e+06	2.98783e+06	1.30356e+06
ADP-nega	5.80357e+07	7.66447e+07	5.80775e+07	6.48211e+07	7.40778e+07	6.15495e+07	5.04204e+07	6.35056e+07	5.64403e+07	6.06693e+07
dGDP-nega	5.30155e+07	7.8977e+07	6.15695e+07	6.34496e+07	7.34019e+07	6.01727e+07	5.21138e+07	5.70361e+07	6.05791e+07	5.52832e+07
IDP-nega	8.49473e+06	1.25301e+07	8.57119e+06	1.00097e+07	1.25403e+07	9.30381e+06	8.10408e+06	5.93936e+06	9.92038e+06	9.16281e+06
GDP-nega	880106	1.07704e+06	765499	859004	962869	797102	752108	843688	815723	899507
CDP-ethanolamine	485410	594752	412957	483104	501342	302766	279390	242273	260791	370152
FMN	20168.2	N/A	N/A	N/A	N/A	3361.56	N/A	N/A	N/A	N/A
cholesteryl sulfate	395011	201308	74869.1	56055.7	56110.4	70714.9	234902	90263.1	46490.7	196329
dCTP-nega	85039	176102	89205.8	134561	115246	112323	83559	61394.9	7830.24	63425.6
dUTP-nega	N/A	290610	45160.5	62263	133455	73430.9	35137.5	8608.93	39174.3	61334.1
dTTP-nega	262150	528407	298564	434034	519001	367134	218304	214536	261385	390002
CTP-nega	485748	787722	585942	732997	757828	700096	449213	488779	499204	638130
UTP-nega	4.72535e+06	1.06727e+07	5.722e+06	7.61809e+06	1.0884e+07	5.75489e+06	3.49635e+06	6.36269e+06	3.90688e+06	7.39915e+06
CDP-choline	163999	86634.3	85403.7	140500	116089	116937	96745.3	132091	95041.1	60568.7
dATP-nega	60364.8	136925	126202	122280	123663	111046	81592.7	53839	60557.9	76139
Taurodeoxycholic acid	2521.71	N/A	N/A	N/A	N/A	4204.6	4207.07	N/A	N/A	N/A
ATP-nega	3.06745e+07	4.89743e+07	3.98368e+07	4.39213e+07	5.50922e+07	3.77513e+07	2.926e+07	2.90717e+07	3.02935e+07	4.22405e+07
dGTP	3.10892e+07	4.77514e+07	3.73798e+07	4.36619e+07	5.4103e+07	3.76411e+07	2.71011e+07	2.78943e+07	3.09629e+07	4.01505e+07
GTP-nega	1.07505e+06	1.46051e+06	1.29843e+06	1.41017e+06	1.58104e+06	1.18672e+06	782354	731862	731943	947234
UDP-D-glucose	4.91101e+06	8.28791e+06	6.21135e+06	6.69079e+06	8.7037e+06	5.79476e+06	6.84945e+06	6.1192e+06	6.25635e+06	8.55817e+06
UDP-D-glucuronate	216855	482009	424350	346331	350694	404597	364261	266663	355836	330182
ADP-D-glucose	539235	436918	386134	400421	498860	337300	264956	312944	244726	506191
guanosine 5-diphosphate,3-diphosphate	83222.3	101043	80042.6	13675.1	20777.4	N/A	7079.62	N/A	5745.4	1665.16
UDP-N-acetyl-glucosamine	2.19268e+06	2.86435e+06	2.0174e+06	1.88923e+06	2.6361e+06	2.61402e+06	2.48979e+06	2.26253e+06	2.24329e+06	2.26769e+06
glutathione disulfide-nega	6.01598e+07	6.25765e+07	5.91292e+07	5.38677e+07	5.42904e+07	6.12796e+07	5.04389e+07	5.05381e+07	4.60467e+07	4.51466e+07
NAD+_nega	1.16935e+07	1.36774e+07	1.85159e+07	1.43193e+07	1.87618e+07	1.9864e+07	1.21183e+07	1.56891e+07	1.22828e+07	1.11918e+07
NADH-nega	100100	111768	67568.2	91689.7	85838.6	96744.1	77374.9	60424.2	82421	64773
dephospho-CoA-nega	14780.4	40702.3	21942.1	23393.4	20275.9	45922.5	32814.1	43741.6	56436.4	25549.7
cyclic bis(3->5) dimeric GMP	4021.98	N/A	N/A	3363.97	1683.43	N/A	N/A	1679.33	N/A	N/A
NADP+_nega	835043	1.18666e+06	705936	853530	1.18631e+06	1.01772e+06	887337	801304	619206	886013
NADPH-nega	27711.3	20118.4	18505.5	37010.9	38696.9	21886.6	27306	26915.3	29453.6	25216.9
2-hydroxygluterate	7.72395e+06	7.45174e+06	7.35772e+06	5.77441e+06	8.22408e+06	9.76778e+06	1.01909e+07	9.91414e+06	1.02344e+07	8.9199e+06
2-deoxyglucose-6-phosphate	177928	118009	117932	234582	164492	135192	203609	188188	210162	179687
4-phosphopantothenate	25453.5	N/A	16972.2	N/A	N/A	18147.1	19407.6	N/A	18521.3	N/A
dehydroascorbic acid	N/A	N/A	N/A	N/A	N/A	10505.7	N/A	17196.8	18897.8	11707.6
3-hydroxybuterate	530122	730347	787048	777798	656548	593003	819691	691486	1.07565e+06	722246
itaconic acid	6.08878e+06	5.58658e+06	6.11815e+06	5.89719e+06	5.56728e+06	6.10684e+06	6.02127e+06	6.17627e+06	6.5681e+06	6.69189e+06
glycerol 3-phosphate25	3.9361e+07	2.4944e+07	2.06103e+07	2.51999e+07	2.11243e+07	1.80907e+07	1.68682e+07	1.88607e+07	2.76729e+07	2.9629e+07
UDP-xylose	51316.4	45779.8	47953.3	37814.7	40368	63932.9	48274.8	31018.3	34438.7	56370.5
Gluterate	1.89741e+06	1.86427e+06	2.26313e+06	2.1294e+06	1.93749e+06	2.13718e+06	2.17042e+06	1.96353e+06	2.08255e+06	2.0749e+06
2-oxoadipate	465183	N/A	526417	833178	566365	786784	674361	1.10373e+06	975926	N/A
sorbitol	3.55468e+06	6.81114e+06	5.1988e+06	4.72823e+06	5.49332e+06	4.74518e+06	4.53742e+06	3.57072e+06	4.02526e+06	5.46049e+06
Urea	N/A	38842.4	N/A	N/A	28095.6	N/A	N/A	26811.3	N/A	19729.2
ethanolamine	151265	82558	70404.7	64308.7	110032	113133	60969.3	61112.5	78559.8	68003.1
glycine	N/A	N/A	N/A	N/A	N/A	3365.14	N/A	N/A	N/A	N/A
alanine	1.17129e+07	1.028e+07	1.05698e+07	8.97097e+06	1.10677e+07	1.54192e+07	1.3555e+07	1.85696e+07	1.50281e+07	1.51948e+07
betaine aldehyde	2.76812e+06	3.33426e+06	3.09332e+06	3.17681e+06	3.01333e+06	2.98492e+06	3.02095e+06	3.44779e+06	3.01957e+06	2.60116e+06
choline	2.04805e+07	4.28209e+07	1.8457e+07	1.897e+07	3.01873e+07	3.89663e+07	3.00873e+07	2.90061e+07	3.57111e+07	4.92967e+07
4-aminobutyrate	2.82346e+06	2.33251e+06	2.66311e+06	2.84076e+06	2.41109e+06	2.73399e+06	2.68561e+06	3.03509e+06	3.08195e+06	2.92981e+06
dimethylglycine	3.60443e+06	4.11865e+06	1.58376e+06	2.75906e+06	3.0875e+06	4.05225e+06	1.9464e+06	3.67757e+06	3.37786e+06	5.51042e+06
serine	1.40357e+07	1.40912e+07	1.15449e+07	1.38647e+07	1.385e+07	1.29597e+07	1.28996e+07	1.40157e+07	1.61932e+07	1.36083e+07
cytosine	201554	448456	238759	419584	461467	385163	412079	384790	378174	343563
Creatinine	277991	N/A	N/A	N/A	N/A	N/A	N/A	N/A	N/A	N/A
proline	1.83047e+08	1.85536e+08	1.88464e+08	1.70014e+08	1.95297e+08	1.99324e+08	2.1132e+08	2.03241e+08	2.02263e+08	1.968e+08
indole	493012	588749	348639	593549	565731	279117	278140	257565	348219	336611
betaine	3.78429e+07	3.18007e+07	2.53181e+07	3.38924e+07	3.49841e+07	1.82561e+07	2.1574e+07	2.59808e+07	2.2716e+07	1.60878e+07
valine	471727	415464	476452	586834	472277	387743	495603	333526	454671	374649
threonine	1.62797e+07	1.63746e+07	1.71172e+07	1.71099e+07	2.04915e+07	1.70865e+07	1.73239e+07	1.12496e+07	1.54046e+07	1.38373e+07
homoserine	35338.9	27739.9	42900.1	36004	45211.7	40487.1	46264.4	4187.48	14925.2	60546.4
purine	98629.6	134550	100900	162450	107149	149204	184000	155194	166647	131337
cysteine	22567.2	11848.1	24395.2	22571.6	36072.1	16680.1	30279.8	31959.7	26781	41221.9
creatine	61216.5	44613.1	42497.8	56629.3	40338.6	20840.4	55814.5	26181	43359.9	24859.5
nicotinamide	2.04717e+06	3.07754e+06	3.9122e+06	3.47364e+06	3.88801e+06	4.99454e+06	2.38576e+06	5.55156e+06	9.14307e+06	2.72999e+06
Imidazoleacetic acid	1.01248e+06	797707	472859	1.13401e+06	843320	428706	315673	401613	512455	387236
thymine	52480.4	N/A	N/A	43390.1	102991	24073.6	34218	55611.6	40659.9	N/A
DL-Pipecolic acid	4.15217e+07	4.36222e+07	3.88318e+07	4.01449e+07	4.52027e+07	4.71377e+07	4.92427e+07	4.89973e+07	5.69443e+07	4.93699e+07
N-Acetylputrescine	7463.14	5430.09	16612.9	26758.2	62651.9	24021.6	14053.8	47601.2	24185.9	20576.3
hydroxyproline	1.23714e+06	1.45252e+06	919046	1.66277e+06	1.3664e+06	651967	839011	1.04426e+06	759290	823756
leucine-isoleucine	5.03521e+07	4.99637e+07	5.30274e+07	5.39483e+07	5.46475e+07	4.97523e+07	6.04069e+07	3.63888e+07	5.87358e+07	4.48176e+07
ornithine	6.79299e+06	4.47636e+06	5.81248e+06	5.33992e+06	5.69045e+06	6.241e+06	5.92574e+06	5.57163e+06	5.76623e+06	5.35787e+06
asparagine	1.36705e+07	1.22615e+07	1.38467e+07	1.54859e+07	1.38151e+07	1.44486e+07	1.48302e+07	1.31315e+07	1.45995e+07	1.33921e+07
aspartate	1.50446e+07	1.75254e+07	1.65174e+07	1.51088e+07	1.46718e+07	2.63138e+07	2.58428e+07	2.88199e+07	2.66157e+07	2.1707e+07
adenine	1.50016e+07	1.74906e+07	1.53044e+07	1.48379e+07	1.60268e+07	1.37515e+07	1.524e+07	1.4261e+07	1.33472e+07	1.3428e+07
Methylcysteine	2.76731e+06	3.03426e+06	3.05019e+06	2.76974e+06	3.0007e+06	3.48839e+06	4.44633e+06	3.64848e+06	4.1567e+06	3.69692e+06
homocysteine	77061.5	63589.9	73184.6	52261.5	68700	114119	101812	111042	123349	111799
methylnicotinamide	1.56966e+06	946310	729850	844872	833428	1.39366e+06	1.27009e+06	1.12887e+06	1.34763e+06	846876
histidinol	2519.55	4300.98	1683.04	8412.72	2519.8	1683.19	6730.66	N/A	N/A	1683.34
lysine	1.27333e+07	1.3169e+07	1.19924e+07	1.4572e+07	1.44487e+07	1.34264e+07	1.54023e+07	1.1407e+07	1.7632e+07	1.20704e+07
glutamine	1.38419e+08	1.352e+08	1.38811e+08	1.46246e+08	1.44421e+08	1.2857e+08	1.41388e+08	1.35493e+08	1.49463e+08	1.32803e+08
O-acetyl-L-serine	N/A	9471.55	17872	9139.52	10718.1	12994.9	12866.8	16570.4	5008.7	N/A
glutamate	6.2626e+07	5.56852e+07	5.82081e+07	5.15875e+07	6.01186e+07	6.93997e+07	7.15306e+07	6.89971e+07	6.87841e+07	6.995e+07
methionine	6.11065e+06	5.42173e+06	5.87873e+06	5.45467e+06	5.98647e+06	4.96741e+06	5.30782e+06	4.70666e+06	4.7994e+06	5.26736e+06
guanine	913643	714735	481227	910094	718240	551551	663143	871617	729426	1.08136e+06
histidine	5.28868e+08	4.87831e+08	5.32843e+08	5.19973e+08	5.43508e+08	4.75148e+08	5.0406e+08	5.37807e+08	5.00658e+08	5.00034e+08
2-Aminooctanoic acid	55259.6	51117.3	56005.9	33190.2	34293.3	92630.3	62282.7	108749	76181.1	96480.7
carnitine	2.3337e+08	2.36554e+08	2.38634e+08	2.34146e+08	2.36873e+08	2.49172e+08	2.47377e+08	2.3123e+08	2.37715e+08	2.29576e+08
Methionine sulfoxide	1.26068e+08	1.28542e+08	1.32974e+08	1.34381e+08	1.26463e+08	1.02923e+08	1.21331e+08	9.93589e+07	1.20242e+08	1.22379e+08
phenylalanine	9.23174e+06	8.66106e+06	8.30139e+06	8.84135e+06	9.37972e+06	1.21208e+07	1.53608e+07	1.07482e+07	1.39707e+07	1.13585e+07
Pyridoxamine	N/A	5736.04	4581.69	4207.12	N/A	N/A	N/A	N/A	5521.99	6142.89
pyridoxine	16818.5	1566.83	N/A	9231.11	8640.43	5044.95	N/A	3063.9	N/A	6730.97
1-Methyl-Histidine	7.5154e+07	8.22546e+07	8.47029e+07	8.41029e+07	6.8538e+07	6.65406e+07	6.24397e+07	7.37164e+07	6.36927e+07	6.31442e+07
N-acetyl-L-ornithine	69641.3	13637.4	21547.9	N/A	14442	52060.2	N/A	57763.9	99885.5	66307
arginine	3.29322e+08	3.24237e+08	3.4508e+08	3.21922e+08	3.41908e+08	3.36792e+08	3.30564e+08	3.26963e+08	3.15924e+08	3.37469e+08
citrulline	9.01431e+06	8.65826e+06	8.98817e+06	9.16016e+06	9.9392e+06	9.59956e+06	8.96722e+06	8.96838e+06	8.69919e+06	8.64789e+06
N-carbamoyl-L-aspartate	56644.5	53074.1	34557.9	44611.9	29448.8	48582.1	54759.6	31985.3	59514.7	30236.9
glucosamine	N/A	262043	N/A	N/A	N/A	21458.4	79479.9	35282.2	N/A	135992
tyrosine	6.17781e+06	6.12175e+06	6.29748e+06	6.26533e+06	5.85155e+06	8.92502e+06	1.00426e+07	8.49765e+06	1.05522e+07	8.45595e+06
Phosphorylcholine	2.30992e+08	2.04394e+08	2.31785e+08	1.9463e+08	2.051e+08	1.82661e+08	1.56111e+08	1.94357e+08	1.6826e+08	2.43291e+08
3-phospho-serine	733762	773929	552727	603563	599068	1.21401e+06	668384	1.50316e+06	754028	1.44145e+06
N6-Acetyl-L-lysine	7.21402e+06	6.70241e+06	7.34787e+06	6.89346e+06	7.51366e+06	6.39685e+06	6.68009e+06	7.18556e+06	6.57748e+06	8.75685e+06
Acetyllysine	5.67542e+06	5.41834e+06	5.85138e+06	6.7436e+06	6.89612e+06	5.84319e+06	6.30985e+06	6.63186e+06	6.51565e+06	8.74055e+06
N-acetyl-glutamine	291258	941985	180264	228088	618654	77052.1	518549	754117	883329	148166
N-acetyl-glutamate	934045	830974	694493	805743	759396	741272	968344	834594	1.00762e+06	935786
Ng,NG-dimethyl-L-arginine	2.91495e+07	3.42922e+07	1.51742e+07	2.63237e+07	2.77818e+07	1.12958e+07	1.00275e+07	1.18334e+07	1.01343e+07	1.55135e+07
Acetylcarnitine DL	2.04707e+08	1.75848e+08	1.93557e+08	1.87107e+08	1.94336e+08	1.72692e+08	1.89873e+08	1.79028e+08	1.73612e+08	1.79894e+08
tryptophan	2.86361e+06	3.2334e+06	3.15341e+06	3.73062e+06	3.41802e+06	3.31187e+06	3.85196e+06	3.50826e+06	3.65704e+06	3.58033e+06
Kynurenine	2.76557e+06	2.88597e+06	2.22002e+06	4.00836e+06	4.91395e+06	1.8466e+06	1.62828e+06	1.57683e+06	1.84909e+06	2.08576e+06
N-acetyl-glucosamine	23458.5	59817.2	31281.1	48024.2	43100.3	25921.5	35793.9	37644.9	27589	52446
Flavone	43319.1	32572.7	62935.1	64419.6	34672.1	45217.7	70090.3	131300	85562.6	180377
cystathionine	478883	488456	494342	535496	556816	507675	532786	539882	550999	467732
5-methoxytryptophan	7119.86	10566.1	6404.5	6670.22	9274.52	21327.1	7889.07	25807.1	6959.96	5949.07
Cystine	N/A	5891.69	6730.07	5868.42	N/A	9302.24	10580.7	2674.54	16731.1	9237.89
cytidine	720428	709509	822737	696890	901721	915778	1.03598e+06	874135	935659	971310
biotin	137000	139334	172388	115743	184020	182704	183734	267252	194794	162103
deoxyadenosine	10801.2	24040.7	27329	48492.3	31367.4	26526.6	43148.3	14010.9	26811.3	31433.2
Glycerophosphocholine	4.47515e+07	4.8149e+07	4.46735e+07	4.82891e+07	5.3447e+07	4.34684e+07	4.37136e+07	5.03056e+07	3.83614e+07	5.55031e+07
acadesine	28593.5	15963	16495.2	7552.8	26784.3	13212.6	10733.4	12597.7	15893.3	26685.9
D-glucosamine-6-phosphate	310358	684775	421022	341595	420542	499023	342966	618362	568142	348094
D-glucosamine-1-phosphate	N/A	N/A	1683.7	N/A	4198.42	7757.67	N/A	7563.17	N/A	1675.2
thiamine	16215.3	16831.4	N/A	7472.24	7967.97	8372.23	5827.56	11627.5	N/A	N/A
S-ribosyl-L-homocysteine-posi	148664	328927	142183	188440	189295	324809	151387	211337	319263	220173
deoxyguanosine	500449	547809	652010	725228	737474	1.32168e+06	1.31796e+06	1.22384e+06	1.42867e+06	1.75865e+06
adenosine	1.52726e+07	1.75721e+07	1.71143e+07	1.66363e+07	1.42016e+07	1.25349e+07	1.36279e+07	1.22244e+07	1.41675e+07	1.4876e+07
1-Methyladenosine	51835.7	72008.2	50255.4	115024	114037	119921	93913.3	94288	97677.6	66046.6
guanosine	793049	634985	488921	544941	651953	494196	694797	581252	651597	804542
L-arginino-succinate	1.14283e+07	1.14817e+07	1.04848e+07	1.2277e+07	8.40499e+06	1.41849e+07	2.04371e+07	1.9988e+07	1.71893e+07	1.5997e+07
S-methyl-5-thioadenosine	392071	316010	609027	500247	569539	377648	342977	242076	365623	341475
7-methylguanosine	271429	235141	198739	331308	332692	175710	164107	209432	200294	167984
dCMP	24775.8	68400.3	55511.4	72313.6	57412	72328.1	44947.6	32823.1	46269.2	20397.2
glutathione	2.28817e+06	1.63665e+06	2.31305e+06	3.19338e+06	1.45434e+06	1.04448e+06	953614	925470	780508	638804
dTMP	N/A	42370.9	26909.5	N/A	2470.59	N/A	21142.6	N/A	28464.5	45707
CMP	6.20775e+06	5.87354e+06	5.52724e+06	5.51589e+06	5.46087e+06	4.12577e+06	4.01056e+06	3.97769e+06	3.62687e+06	4.0857e+06
UMP	1.05007e+06	860256	1.2182e+06	1.07933e+06	709980	989993	1.05865e+06	1.33046e+06	891260	1.19841e+06
dAMP	876402	201292	562581	339042	592885	427044	386963	259495	288561	519055
Nicotinamide ribotide	36263.1	79098.2	75131.7	28812.1	31081.5	67942.1	67496.1	61485.9	70017.6	105792
aminoimidazole carboxamide ribonucleotide	23781.5	17450.6	69431.6	9879.34	14043.6	9413.22	77271.2	74021.3	17909	49886.4
thiamine-phosphate	1.62175e+06	1.51422e+06	1.86464e+06	1.69129e+06	1.41912e+06	1.66831e+06	1.65566e+06	1.69366e+06	1.62428e+06	1.21427e+06
dGMP	99518.4	71956.9	78257.1	99236.2	68142.8	78687.3	86541.2	111872	84130.7	92793.1
AMP	2.47879e+08	2.12837e+08	2.37564e+08	2.29643e+08	2.39148e+08	2.35163e+08	2.27307e+08	2.14299e+08	2.16625e+08	2.18773e+08
IMP	5.24646e+07	4.48199e+07	5.38251e+07	5.2411e+07	4.8994e+07	5.15018e+07	6.0224e+07	4.43173e+07	4.14975e+07	5.01119e+07
S-adenosyl-L-methioninamine	5888.51	3242.27	9511.09	29932.1	16447	19454.3	16132.2	32301.4	N/A	23283.4
GMP	1.62465e+07	9.77735e+06	1.34177e+07	1.24168e+07	1.48827e+07	1.51597e+07	1.57609e+07	1.16334e+07	1.37175e+07	1.41327e+07
xanthosine-5-phosphate	10935.3	5734.54	3366.68	5047.34	1664.6	5044.86	8421.34	2513.98	2628.97	N/A
riboflavin	2555.2	N/A	4207.46	5074.43	2523.84	10094.6	7415.89	3362.77	4940	12852.1
S-adenosyl-L-homoCysteine-posi	219448	266659	144056	172433	230534	345892	222963	312951	284358	148921
S-adenosyl-L-methionine	1.7333e+07	2.0322e+07	2.0128e+07	1.77018e+07	1.91342e+07	1.4301e+07	1.3049e+07	1.24323e+07	1.3728e+07	1.63168e+07
folate	6732.22	13459.4	4207.98	6730.9	3214.13	N/A	7571.94	11776.1	10127.5	7586.89
7,8-dihydrofolate	N/A	2523.64	2497.17	2504.67	N/A	1664.45	N/A	2495.88	2523.6	N/A
5-methyl-THF	41164.8	24249.6	20927.7	26059.9	31138.2	29407.5	32180.9	23444.6	14508	22615.8
Diiodothyronine	N/A	N/A	N/A	N/A	N/A	N/A	N/A	2523.71	N/A	N/A
glutathione disulfide-posi	1.97455e+07	2.11695e+07	1.84789e+07	1.9254e+07	2.02952e+07	1.87017e+07	1.82582e+07	1.88842e+07	1.91092e+07	2.08899e+07
NAD+_posi	2.48436e+07	3.07229e+07	3.21537e+07	2.59062e+07	3.16831e+07	2.98325e+07	2.83078e+07	2.52809e+07	2.36768e+07	2.72779e+07
NADH	89024.4	94213.2	69830.9	69820.8	72346.6	110202	53837.4	57201.5	75710.1	74867.4
dephospho-CoA-posi	2528.23	8360.48	14308.3	20890.3	7578.86	5029.11	6727.73	2541.75	5887.4	3334.36
NADP+_posi	1.40388e+06	1.59056e+06	1.50138e+06	1.38671e+06	1.57134e+06	1.84094e+06	1.32445e+06	1.25444e+06	1.07651e+06	1.28361e+06
NADPH	29464	26037.2	20189.8	18505.8	19367.6	39535.7	13461.1	25202.4	29439.6	14819.2
coenzyme A-posi	414861	341489	308336	323178	254079	121051	137950	144161	100152	70781.1
FAD	870105	1.03151e+06	1.09727e+06	755702	974157	1.01795e+06	1.00023e+06	920267	807710	840394
acetyl-CoA-posi	310916	148275	268252	406368	273344	61242.3	150797	31990.2	51093.2	100144
propionyl-CoA-posi	154701	38704.9	85811.1	148128	94018.9	11775.1	47118.8	31128	31950.2	61113.9
acetoacetyl-CoA-posi	10091.6	5887.29	26926.7	8411.9	10095.1	6728.95	17666.4	5787.78	10935.6	9254.4
malonyl-CoA-posi	8412.73	8355.89	28608	23519.1	12618.4	3331.02	9251.61	N/A	5044.85	11776.3
succinyl-CoA-posi	50522.6	62290.4	51320.4	54676.6	58848.4	42868.7	50389.5	42066.9	34524.5	51313.9
sarcosine	1.32292e+07	1.0941e+07	1.25636e+07	1.01199e+07	1.27812e+07	1.75005e+07	1.63947e+07	1.98095e+07	1.81062e+07	1.66824e+07
putrescine	25947.7	23778.9	80342	39197.7	36830.9	16215.7	N/A	63430.5	12292.3	34265.8
spermidine	801889	3.8277e+06	1.39507e+06	6.62645e+06	876372	822473	932707	4.72953e+06	713702	2.76756e+06
spermine	N/A	N/A	83290.7	N/A	235565	N/A	N/A	55028.2	242995	60865.1
N-acetyl spermine	397959	214021	537504	541311	297989	429256	186081	64418.9	271301	116577
N-acetyl spermidine	46446.5	45007.6	70730.8	103384	N/A	132289	59780.1	200583	94925.9	54780.4
Nicotinamide Riboside	17458.3	7306.25	N/A	N/A	5131.19	4007.69	6627.77	N/A	N/A	N/A
Adenylosuccinate	2523.66	N/A	N/A	N/A	N/A	N/A	N/A	N/A	N/A	N/A
cholesterol	144195	130352	94440.8	40106.8	77383.6	67521.2	170483	124536	75257.5	123511
arginosuccinic acid	9.65681e+06	7.21735e+06	8.13581e+06	9.32909e+06	9.98609e+06	1.06457e+07	1.35431e+07	1.48918e+07	1.82708e+07	1.0767e+07
phosphocreatine	21587	37993.8	36457.8	43026.5	44698.1	41933.4	64851.9	50459.5	N/A	58947.3
retinoic acid	49714.1	67482.4	30437.9	18376.9	18052.7	55517.7	45875	26653.9	45423.5	58422
N-acetyl-L-alanine_pos	43437.4	33731.2	50920.3	49058	52777.5	26674.7	20672.4	33648.6	52683.7	65566.5
HMG-CoA_pos	4967.13	3312.27	N/A	N/A	6713.37	N/A	N/A	N/A	1683.35	N/A
cysteine sulfinate	N/A	2523.86	2524.25	2523.86	N/A	N/A	N/A	N/A	N/A	2523.63
N-acetylaspartylglutamic acid	16818	7571.19	N/A	8372.72	8410.62	18525.4	14299	9254.31	15943.8	5887.69
N-acetyl-L-aspartic acid	1.00641e+06	1.56388e+06	2.18217e+06	1.15615e+06	1.56555e+06	1.28118e+06	1.31492e+06	895914	765688	1.82298e+06
Mevalonate	N/A	2491.14	3214.09	2493.03	4867.89	6739.56	5050.27	N/A	5884.34	7289.6
