# Supplementary material for: Renal coenzyme A (CoA) production from VB5 fuels stem cell proliferation and tumor growth
Source: Nat Commun. 2026 Apr 18;17:5383. doi: 10.1038/s41467-026-71716-1 (PMC13276073; doi:10.1038/s41467-026-71716-1)
Supplement: Supplementary file 4 — Supplementary Data 2 [file 41467_2026_71716_MOESM4_ESM.xlsx]

## Sheet: Sheet1
Samples	Ctrl_1	Ctrl_2	Ctrl_3	Ctrl_4	dPANK4KD_1	dPANK4KD_2	dPANK4KD_3	dPANK4KD_4
Factors	control	control	control	control	dPANK4_knockdown	dPANK4_knockdown	dPANK4_knockdown	dPANK4_knockdown
Source	Gut	Gut	Gut	Gut	Gut	Gut	Gut	Gut
glyoxylate	140190	177612	113151	74617.8	130916	80678	73808.4	177508
glycolate	179810	101824	89742.2	103024	127850	97813.5	100475	94184.2
pyruvate	44381.1	19066.2	27084.5	49335.9	56909.4	13631.2	39303.5	61519.5
lactate	7.05622e+06	3.29232e+06	2.50331e+06	1.77037e+06	5.28495e+06	2.94644e+06	3.12251e+06	3.65514e+06
2-oxobutanoate	1.05481e+06	1.39932e+06	1.4093e+06	1.43478e+06	1.04499e+06	747561	749431	928127
acetoacetate	1.33674e+06	1.40956e+06	1.41618e+06	1.49755e+06	753122	864873	921418	1.25947e+06
glycerate	56082	116728	122351	128297	110883	82752.9	129505	21467.7
uracil	179923	532434	329510	512692	213291	183941	320391	210501
fumarate	3.79072e+06	4.4823e+06	4.06188e+06	3.46001e+06	4.80609e+06	4.4485e+06	4.35451e+06	4.98812e+06
Maleic acid	3.43961e+06	4.6118e+06	3.65066e+06	2.97094e+06	4.60156e+06	3.89029e+06	4.03244e+06	5.83084e+06
2-keto-isovalerate	3.60639e+06	4.33808e+06	3.76926e+06	3.69358e+06	4.30098e+06	3.12163e+06	4.23416e+06	4.56388e+06
Guanidoacetic acid	137513	131190	139823	172044	205746	117259	144387	325944
succinate	7.82637e+06	1.07969e+07	1.13618e+07	8.56772e+06	1.35541e+07	1.04641e+07	1.40717e+07	1.57854e+07
Methylmalonic acid	8.6724e+06	1.24883e+07	1.28667e+07	9.30184e+06	1.46044e+07	1.27347e+07	1.51021e+07	1.67759e+07
3-S-methylthiopropionate	8411.14	4207.12	6728.16	9239.94	11681	14289.9	29441.1	5047.35
nicotinate	6.67347e+06	826350	404895	268238	1.24899e+06	699805	259960	20855.6
taurine	8.09325e+06	8.1167e+06	7.44654e+06	5.97416e+06	8.39306e+06	1.32825e+07	1.12632e+07	1.6479e+07
Pyroglutamic acid	152974	215307	186440	153059	150265	134518	148967	152500
Citraconic acid	1.91968e+07	2.65031e+07	2.5218e+07	2.2695e+07	2.31188e+07	2.55482e+07	183998	2.78671e+07
2-ketohaxanoic acid	85056.1	143877	142247	88364.4	112834	140041	91357.5	202798
N-Acetyl-L-alanine	35135.3	17113.5	26835.3	45271.8	14603	12022.7	36903.1	N/A
oxaloacetate	774990	2.89219e+06	1.36448e+06	2.63246e+06	3.65948e+06	2.18714e+06	1.5221e+06	2.31445e+06
Hydroxyisocaproic acid	784091	303298	369026	2.29251e+06	296997	255911	228683	46897.3
malate	1.58643e+07	2.49824e+07	1.51495e+07	1.80243e+07	1.95345e+07	2.29084e+07	2.36515e+07	2.80214e+07
hypoxanthine	136698	124166	170320	163295	252762	246530	162019	21531.8
anthranilate	1.77951e+06	1.05638e+06	1.13017e+06	1.56012e+06	3.59717e+06	1.55228e+06	1.39928e+06	N/A
p-aminobenzoate	2.09083e+06	1.08247e+06	1.15127e+06	1.40541e+06	3.38329e+06	1.77358e+06	1.45635e+06	N/A
p-hydroxybenzoate	7.22421e+06	2.73226e+06	2.08661e+06	3.07827e+06	3.24718e+06	N/A	814092	410553
acetylphosphate	678143	428883	921494	752001	1.51611e+06	1.31988e+06	861339	842057
Carbamoyl phosphate	342862	N/A	2.18855e+07	1.98509e+07	8.47766e+07	6.40839e+07	N/A	N/A
a-ketoglutarate	946602	707318	620979	740244	479328	572328	715050	339324
Phenylpropiolic acid	2.17876e+06	2.37531e+06	1.99641e+06	1.11955e+06	3.53408e+06	2.7621e+06	2.63696e+06	2.58767e+06
2-oxo-4-methylthiobutanoate	59492.4	93441.3	59381.1	116987	128698	120894	73297.6	157544
2-Hydroxy-2-methylbutanedioic acid	2.12126e+06	3.364e+06	3.39165e+06	2.74067e+06	3.07192e+06	3.0134e+06	2.93678e+06	3.26633e+06
3-methylphenylacetic acid	227113	125262	126750	95864.6	175987	138014	118931	100242
xanthine	70423.5	87377.2	77669.9	618524	60514.4	97532.6	99511.2	151897
Hydroxyphenylacetic acid	246166	175218	76839	109246	251771	138736	123304	146164
2,3-dihydroxybenzoic acid	3.39335e+06	1.91909e+06	2.33911e+06	1.13579e+06	1.2136e+06	663600	504289	80360.8
orotate	230740	2.04361e+06	1.30324e+06	2.52394e+06	1.27634e+06	1.87063e+06	1.60141e+06	2.30646e+06
dihydroorotate	2.51684e+06	2.52745e+06	1.2605e+06	1.59343e+06	1.88228e+06	1.54331e+06	2.28011e+06	2.17147e+06
allantoin	155270	239864	179985	143966	651777	341898	410180	604252
Aminoadipic acid	215836	154574	119420	53230	281617	134013	136035	142556
Indole-3-carboxylic acid	79689	N/A	132698	103593	278760	N/A	56184.8	147579
phenylpyruvate	3392.73	12253.8	5969.74	13526	8410.51	3362.52	23887.5	9237.8
Atrolactic acid	20031.5	9550.99	16683.1	19009.2	8766.83	15583	21061	21145.6
Phenyllactic acid	27795.2	86746.3	69000.4	39434.9	65531.3	78234.6	58770	83385
quinolinate	258587	949321	333798	144593	1.85621e+06	817367	170698	690483
phosphoenolpyruvate	1.37771e+06	870804	1.02923e+06	844491	1.08278e+06	1.26119e+06	1.16136e+06	2.51137e+06
Uric acid	40543	43244.5	20834.9	42230.2	222520	562827	337775	701284
dihydroxy-acetone-phosphate	575793	476542	351032	452503	558670	564752	659610	1.41462e+06
D-glyceraldehdye-3-phosphate	659552	556409	463684	522581	541754	689511	492472	1.4038e+06
sn-glycerol-3-phosphate	2.76779e+06	3.16054e+06	2.50467e+06	2.22229e+06	4.50547e+06	4.27035e+06	3.56862e+06	6.81026e+06
shikimate	N/A	N/A	N/A	N/A	N/A	N/A	N/A	N/A
aconitate	1.93269e+07	2.57408e+07	2.41035e+07	1.79756e+07	2.96603e+07	2.60562e+07	2.5486e+07	2.14406e+07
allantoate	44634.5	20739.8	33412.7	218720	62669.9	51901.9	54295.4	38609.8
Ascorbic acid	257477	630105	403521	362429	611493	539314	280448	437103
2-Isopropylmalic acid	1.41774e+06	1.11522e+06	1.40985e+06	882795	1.10621e+06	1.07942e+06	1.02796e+06	1.02956e+06
N-carbamoyl-L-aspartate-nega	2580.19	6613.35	43624.7	182981	83727	36999.5	8511.02	52967.1
Pyrophosphate	819421	149773	643406	544776	846701	677449	220387	692070
glucono-?-lactone	28478.6	17591.9	19873	14733.9	21813.4	12057.9	47033.3	19896
myo-inositol	454088	324325	335595	370402	1.09301e+06	700394	598880	878608
hydroxyphenylpyruvate	16976.8	16204.2	23312.8	8880.38	25651.9	13945.7	6384.72	16670.3
homocysteic acid	17585.1	75535.8	30757	5207.43	43751.6	17323.8	N/A	16217.5
4-Pyridoxic acid	318633	388098	232756	136888	271088	181581	338169	177992
3-phosphoglycerate	1.60869e+06	815388	641397	1.35325e+06	2.15389e+06	1.23888e+06	1.15953e+06	2.47035e+06
Indoleacrylic acid	296390	213474	191751	140799	187019	170842	258421	192191
Kynurenic acid	342852	324325	516283	263813	572828	496383	564087	454239
citrate-isocitrate	1.68008e+08	3.05307e+08	2.9977e+08	3.13943e+08	3.11677e+08	2.88861e+08	N/A	2.18053e+08
isocitrate	1.78077e+06	2.10849e+06	2.34079e+06	3.01439e+06	3.03298e+06	3.43379e+06	1.90247e+06	3.29858e+06
citrate	7.54555e+07	1.54394e+08	8.28688e+07	1.51017e+08	1.35565e+08	1.22099e+08	1.11504e+08	9.57594e+07
2-dehydro-D-gluconate	5144.17	101397	57060.9	75638.5	76519.7	79275.2	7752.61	105495
D-gluconate	240578	189103	231327	234691	431638	491363	395455	836315
D-erythrose-4-phosphate	858384	838749	737023	865804	1.64143e+06	1.333e+06	1.05737e+06	1.38325e+06
Xanthurenic acid	316305	412733	245675	291046	234719	215625	268831	240132
lipoate	9164.92	7689.86	18306.1	N/A	10979.4	13669.8	11941.1	20954.2
D-glucarate	176038	143409	113544	98445.3	357302	443625	35581.9	405048
deoxyribose-phosphate	77982.3	75770.3	75683.4	91075.2	100320	97724	8200.46	168601
pantothenate	260708	682755	594814	1.82798e+06	562603	425248	471960	698641
prephenate	N/A	N/A	N/A	N/A	3364.28	N/A	N/A	N/A
deoxyuridine	76217.5	97861.1	206273	147367	89507.5	29324.5	28879.7	8639.03
ribose-phosphate	641747	705440	784348	766020	1.04041e+06	1.00937e+06	892808	1.77702e+06
thymidine	36231.9	19374.3	34511.1	40261.3	57584.3	52187.7	47071.6	N/A
uridine	412476	1.00671e+06	730842	1.31902e+06	482225	489706	776335	506226
deoxyinosine	106687	273132	184425	148921	275926	233178	203681	201705
shikimate-3-phosphate	N/A	N/A	N/A	N/A	N/A	N/A	N/A	N/A
D-glucono-?-lactone-6-phosphate	112446	169984	85113.1	139355	161979	85795	181168	154416
hexose-phosphate	1.60763e+07	1.75402e+07	1.51601e+07	1.59492e+07	3.43325e+07	2.53143e+07	3.07114e+07	3.7514e+07
glucose-1-phosphate	1.3293e+06	2.09511e+06	1.47949e+06	472675	1.97684e+06	2.04868e+06	3.10155e+06	1.90408e+06
glucose-6-phosphate	2.01622e+06	2.44586e+06	1.72585e+06	2.66962e+06	3.38017e+06	3.34126e+06	193446	4.20165e+06
fructose-6-phosphate	1.73632e+06	1.60538e+06	2.16238e+06	2.38542e+06	3.19796e+06	2.94401e+06	3.19013e+06	4.6374e+06
1,3-diphopshateglycerate	191415	265310	279143	110909	236617	98856.7	277375	214029
2,3-Diphosphoglyceric acid	222876	183122	250708	81819.8	95884	30908.4	165685	65277
S-ribosyl-L-homocysteine-nega	30056.7	66310.5	37289.4	35623	74522.9	38092.7	28848.5	24819.7
inosine	8.39845e+06	8.7589e+06	7.88544e+06	7.41662e+06	5.41439e+06	5.80731e+06	7.90097e+06	6.9485e+06
6-phospho-D-gluconate	68114.9	38962.5	49675.8	59112.2	62204.2	32649.3	35038.2	77780
xanthosine	119737	N/A	66144	98602.1	274875	168746	163493	107597
D-sedoheptulose-1-7-phosphate	100579	1.94881e+06	1.72012e+06	1.61046e+06	3.42394e+06	2.79638e+06	3.07023e+06	3.94524e+06
N-acetyl-glucosamine-1-phosphate	1.04108e+06	789268	839208	849115	1.49888e+06	1.13539e+06	1.52508e+06	1.22109e+06
glutathione-nega	269005	564554	889017	1.98604e+06	1.24451e+06	3.36747e+06	3.04681e+06	4.84093e+06
dUMP-nega	2338.17	10096.2	4996.7	4119.66	5095.29	6731.11	3277.75	14296
Geranyl-PP	98964.3	95960.8	130823	108480	84459.7	57987.6	N/A	141712
O8P-O1P	158191	152162	149753	135694	168755	113702	29860.8	178048
dTMP-nega	9163.97	22839.8	26023.4	37030.8	46255	6197.2	N/A	36145.1
cyclic-AMP	271654	400266	376465	1.64367e+06	639062	407273	506279	770527
fructose-1,6-bisphosphate	447177	219699	667814	275779	1.34814e+06	336470	761677	634046
trehalose-sucrose	76255.6	62683.3	72712.8	131573	109930	85846.2	91032.4	51658.2
Cellobiose	2348.82	N/A	9889.44	16688.6	12572.3	15425.3	4994.67	14851.7
orotidine-5-phosphate	248218	150507	65239.2	93070.4	N/A	120447	123958	80662.4
SBP	110410	118160	77470.6	81045.4	192594	69509.6	205095	171288
trans, trans-farnesyl diphosphate	4013.51	18380.4	N/A	N/A	22822.9	47438.7	21010.7	20774
S-adenosyl-L-homocysteine-nega	63934.2	83127.3	71405.4	144530	81989.2	179679	187592	184335
dCDP-nega	10665.3	N/A	2530.28	4361.76	1567.42	5537.63	N/A	16517.8
5-phosphoribosyl-1-pyrophosphate	3.16133e+06	1.82841e+06	292237	34178	1.85246e+06	69790.5	174693	84767.5
Deoxycholic acid	2523.64	5142.83	N/A	N/A	N/A	1680.43	6728.71	4999.13
OBP	27094.6	111328	112254	16264.2	109400	57612.1	143948	72618.2
dTDP-nega	21464	77260.1	27094.4	66447.6	64948.3	6318.74	21293.8	15834.5
CDP-nega	125456	364395	160297	242813	322702	233162	230866	259454
UDP-nega	420499	345728	504760	1.00617e+06	1.4169e+06	1.09823e+06	1.67613e+06	2.28939e+06
Cholic acid	55192.6	54447	20516.2	21509.6	32472.8	19252.8	N/A	12833.4
trehalose-6-Phosphate	153272	201563	143513	415345	396585	231050	318778	317702
Thiamine pyrophosphate	N/A	N/A	407688	305209	180698	188576	189303	302158
adenosine 5-phosphosulfate	38848.1	N/A	8896.66	N/A	3139.03	N/A	3373.37	N/A
ADP-nega	4.24877e+06	6.52713e+06	4.44304e+06	5.08554e+06	6.30818e+06	4.21364e+06	8.01384e+06	8.31727e+06
dGDP-nega	5.01144e+06	6.56401e+06	5.33261e+06	6.02546e+06	6.43015e+06	4.47306e+06	6.04147e+06	1.08291e+07
IDP-nega	766069	850103	713319	828163	794650	759234	854963	1.08886e+06
GDP-nega	257854	236980	253305	302342	300641	245020	412588	356642
CDP-ethanolamine	53806.5	47675.5	41275.4	60315.4	107466	103392	127819	145549
FMN	4211.08	3364.06	4198.82	9245.93	3252.24	1683.41	3446.38	5896.43
cholesteryl sulfate	259302	209425	63774.7	67923.3	468568	59688.3	59518.4	N/A
dCTP-nega	20638.5	7586.68	6434.02	20988.9	21655.1	15259.3	10377.1	41147
dUTP-nega	16657.4	30031.8	13123.5	12418.8	20775.6	25804.9	N/A	11964.2
dTTP-nega	45081.5	N/A	N/A	26422.1	93131.5	66850.2	68535.3	60710.5
CTP-nega	222443	343580	295171	205526	367640	347899	327108	582766
UTP-nega	1.3936e+06	1.99834e+06	2.03684e+06	2.74572e+06	3.83069e+06	3.89638e+06	4.14358e+06	9.37563e+06
CDP-choline	65621.5	80709.9	81583.2	68982.2	84934.5	91682.4	68886.1	113578
dATP-nega	42600.1	61405.4	28002.9	32893.4	78418.6	48537.5	61426.3	70815.8
Taurodeoxycholic acid	N/A	N/A	N/A	N/A	5744.38	N/A	2523.72	N/A
ATP-nega	1.39486e+07	1.96856e+07	2.17714e+07	1.68649e+07	2.59397e+07	2.52849e+07	2.7267e+07	4.25715e+07
dGTP	1.35324e+07	1.95457e+07	1.91682e+07	1.84629e+07	2.63423e+07	2.48828e+07	2.62893e+07	4.06808e+07
GTP-nega	966422	1.8045e+06	1.64218e+06	1.66816e+06	1.96868e+06	1.84727e+06	N/A	2.67443e+06
UDP-D-glucose	994297	1.55838e+06	1.67157e+06	1.99748e+06	1.83442e+06	1.84341e+06	4164.05	2.77265e+06
UDP-D-glucuronate	74016.5	127881	182530	148898	132198	161562	148764	164953
ADP-D-glucose	5870.93	6730.82	N/A	4207.62	10936.1	13462.1	N/A	29509.2
guanosine 5-diphosphate,3-diphosphate	35149.9	37631.1	44793.5	37509.5	42031	38727.2	33789.1	27652.1
UDP-N-acetyl-glucosamine	991851	1.0263e+06	1.1525e+06	1.25696e+06	2.8627e+06	3.06113e+06	2.29174e+06	3.02826e+06
glutathione disulfide-nega	1.03675e+07	1.7788e+07	1.82753e+07	1.33716e+07	2.25746e+07	2.65657e+07	2.0896e+07	2.55898e+07
NAD+_nega	1.40282e+06	1.71109e+06	1.42446e+06	1.87681e+06	1.47968e+06	1.60264e+06	1.9056e+06	1.48229e+06
NADH-nega	3364.29	2522.9	N/A	N/A	4979.45	5890.2	3330.29	9251.91
dephospho-CoA-nega	1686.64	N/A	4200.09	N/A	4207.35	N/A	1683.07	4286.34
cyclic bis(3->5) dimeric GMP	81597	27759.8	N/A	N/A	63090.7	10095.3	1683.25	N/A
NADP+_nega	306193	339933	340212	289762	294180	281561	388327	577074
NADPH-nega	N/A	5886.85	6729.35	4200.98	6730.56	13459.5	15058.3	15142
2-hydroxygluterate	2.26686e+06	3.88483e+06	3.58147e+06	3.16609e+06	3.89653e+06	4.06874e+06	89866.2	5.63171e+06
2-deoxyglucose-6-phosphate	51491.6	88792.8	21353.3	68276.9	45955.1	N/A	69050.9	65965.3
4-phosphopantothenate	28503.3	23734	24165.4	14572.5	21751.4	20222.2	41968.8	22366.3
dehydroascorbic acid	400717	116026	45091.2	225662	271629	185934	141463	N/A
3-hydroxybuterate	1.03377e+06	839367	1.1389e+06	810849	781608	736131	698822	920152
itaconic acid	7.94395e+06	8.62419e+06	7.60685e+06	1.17918e+07	9.38247e+06	9.07646e+06	6.99926e+06	9.26465e+06
glycerol 3-phosphate25	3.66633e+06	5.37935e+06	3.97965e+06	3.59105e+06	4.81551e+06	6.63086e+06	6.18167e+06	1.00252e+07
UDP-xylose	11729.3	13507.1	13659.6	15132.6	9280.74	20078.2	29828.9	20148.4
Gluterate	59167.3	20337.2	157365	125860	62978.6	91978.8	113365	94904.8
2-oxoadipate	2.51639e+06	2.57073e+06	2.06663e+06	1.99145e+06	1.93923e+06	1.58675e+06	1.38906e+06	1.25482e+06
sorbitol	773154	1.91445e+06	2.04323e+06	1.79511e+06	584140	955687	625533	923865
Urea	54590.3	115474	196277	N/A	126457	212989	45554.1	N/A
ethanolamine	41370	23716.8	59571.9	70101.8	89886.8	62981.8	124128	96372.4
glycine	N/A	N/A	N/A	N/A	N/A	N/A	N/A	N/A
alanine	3.43555e+06	4.21317e+06	4.27301e+06	3.82133e+06	5.41648e+06	4.64055e+06	6.21867e+06	4.89034e+06
betaine aldehyde	793771	872221	906076	879688	881224	969717	1.14795e+06	867421
choline	3.21434e+06	3.39021e+06	1.49304e+06	2.45838e+06	1.17949e+07	7.75952e+06	1.21547e+07	N/A
4-aminobutyrate	314708	302885	228782	338406	319043	276098	369298	249023
dimethylglycine	272521	402910	170248	158924	995012	719438	N/A	N/A
serine	2.25493e+06	3.60881e+06	3.33294e+06	3.70315e+06	4.04312e+06	2.94148e+06	4.11031e+06	3.38869e+06
cytosine	109148	290966	308404	354931	530401	22490.5	388218	384164
Creatinine	N/A	68594.3	41952.1	N/A	34943.3	26495.1	49059.3	120119
proline	5.13325e+07	7.72962e+07	6.3398e+07	5.58906e+07	6.9373e+07	6.22956e+07	6.91836e+07	6.84293e+07
indole	31178.7	36544.2	44469.7	52822.4	54164.8	45871.5	69166.2	81904.9
betaine	2.69343e+07	2.8625e+07	4.01032e+07	3.02222e+07	1.81022e+07	2.89697e+07	1.9589e+07	1.30287e+07
valine	192657	386731	418124	411237	257735	243187	231348	294252
threonine	2.49842e+06	4.39386e+06	3.91805e+06	3.55607e+06	3.38377e+06	2.55541e+06	4.01921e+06	5.43489e+06
homoserine	86587.3	34250.6	13872.9	15791.6	19666.4	2463.51	5785.87	19785.5
purine	31829.8	55042.8	36827.5	74601.2	37524.9	22352.9	32268.6	42886.2
cysteine	4205.56	16823.5	1683.23	8405.19	N/A	N/A	23481.4	N/A
creatine	119638	63718.6	92887.2	71258.2	87927.6	63929.8	53012.8	52430.3
nicotinamide	698979	582861	545917	N/A	804640	1.04207e+06	503303	1.2473e+06
Imidazoleacetic acid	145941	142942	167758	154463	311116	288626	N/A	147884
thymine	225865	384572	290525	344277	372966	258275	205607	284017
DL-Pipecolic acid	1.16428e+07	1.67794e+07	94949.3	1.71567e+07	1.43109e+07	1.25041e+07	1.40368e+07	1.52436e+07
N-Acetylputrescine	13980	26455.6	12243.9	12364.8	13704.1	6220.54	5497.77	N/A
hydroxyproline	65390	87465.9	91226.6	57202.7	96895.4	88235	23001.3	87421.2
leucine-isoleucine	1.85749e+07	2.68049e+07	2.71861e+07	2.79892e+07	2.01079e+07	1.99936e+07	2.63716e+07	2.3871e+07
ornithine	119480	106406	N/A	141618	454684	116275	371762	409290
asparagine	1.43236e+06	2.55923e+06	2.55822e+06	2.80695e+06	1.85094e+06	1.90256e+06	2.33435e+06	2.39103e+06
aspartate	3.92267e+06	5.32571e+06	5.05307e+06	3.82555e+06	4.58868e+06	4.3515e+06	5.29169e+06	6.06382e+06
adenine	200640	539566	378969	811946	1.45539e+06	982512	1.31294e+06	1.57746e+06
Methylcysteine	499733	902808	31952.9	1.14911e+06	1.31705e+06	774030	44480.4	1.48335e+06
homocysteine	18301.1	14283.9	29864.7	14366.7	N/A	24397.1	25017.7	20184.9
methylnicotinamide	188091	294678	219153	320443	236121	123048	232344	172007
histidinol	5043.04	2515.7	N/A	3363.71	2523.61	3368.23	1679.15	N/A
lysine	1.12486e+06	1.93105e+06	1.84105e+06	1.69583e+06	1.90186e+06	1.37118e+06	1.57034e+06	1.97204e+06
glutamine	1.22001e+07	1.42662e+07	1.53097e+07	1.56169e+07	1.30236e+07	1.15655e+07	1.34441e+07	1.33038e+07
O-acetyl-L-serine	10381.9	2418.91	7524.69	6715.6	5876.61	8245.35	3887.24	N/A
glutamate	2.69374e+07	3.50781e+07	2.8028e+07	3.83811e+07	4.26482e+07	3.03047e+07	4.23001e+07	4.28634e+07
methionine	1.1005e+06	1.69962e+06	2.07032e+06	2.04278e+06	2.10817e+06	1.63249e+06	2.23877e+06	1.84862e+06
guanine	328862	1.48588e+06	768111	862272	515870	364417	835443	633078
histidine	7.36292e+07	8.93685e+07	5.92248e+07	9.4136e+07	1.14335e+08	9.45898e+07	1.05941e+08	1.1364e+08
2-Aminooctanoic acid	115292	101975	119445	115964	119262	43522.5	89889.9	66736.2
carnitine	1.51414e+08	1.7037e+08	1.72876e+08	1.62664e+08	1.76217e+08	1.6784e+08	1.75522e+08	1.81168e+08
Methionine sulfoxide	4.56152e+06	7.81938e+06	6.97042e+06	5.19176e+06	1.67852e+07	1.2501e+07	34234.8	1.38564e+07
phenylalanine	2.98431e+06	5.14686e+06	3.95723e+06	5.21788e+06	4.7888e+06	3.6064e+06	7.11655e+06	4.69947e+06
Pyridoxamine	3366.12	19414.6	3402.32	10883	5018.35	4002.17	3776.43	2889.2
pyridoxine	15895.3	26332.8	4473.1	49757.1	5760.46	6525.71	N/A	3361.66
1-Methyl-Histidine	4.16575e+06	2.17737e+07	2.09932e+07	1.83449e+07	1.60728e+07	5.79718e+06	1.71911e+07	8.67114e+06
N-acetyl-L-ornithine	N/A	12685.1	5514.95	13438.4	3308.25	5883.13	6874.91	4013.29
arginine	4.16497e+07	6.57908e+07	6.34479e+07	6.10207e+07	5.02965e+07	8.30235e+07	9.31307e+07	9.28521e+07
citrulline	973808	1.54146e+06	889200	834793	1.43097e+06	1.91435e+06	2.02158e+06	2.47018e+06
N-carbamoyl-L-aspartate	43745.7	73828	44549.9	76550.1	83178.3	64664.4	74672.3	150579
glucosamine	133832	102819	147902	85958.2	844947	33206	79790	72714.2
tyrosine	1.8241e+06	2.82625e+06	2.55963e+06	2.74507e+06	2.85722e+06	2.88086e+06	3.37531e+06	3.78086e+06
Phosphorylcholine	6.33278e+07	7.78899e+07	5.21109e+07	4.8989e+07	5.6706e+07	4.83508e+07	N/A	1.17635e+08
3-phospho-serine	16412.6	14517.8	23631.2	N/A	N/A	70825.9	35315.5	N/A
N6-Acetyl-L-lysine	5.84838e+06	5.85152e+06	8.65535e+06	3.72729e+06	9.57708e+06	8.3675e+06	8.12142e+06	8.11313e+06
Acetyllysine	4.07618e+06	5.26245e+06	6.96899e+06	6.80558e+06	7.8294e+06	6.6762e+06	7.49241e+06	7.54954e+06
N-acetyl-glutamine	220696	155433	168728	166852	274313	312117	281926	242068
N-acetyl-glutamate	N/A	9738.89	82407.8	68818.8	91529.6	73461.8	8561.53	104346
Ng,NG-dimethyl-L-arginine	6.96866e+06	8.04224e+06	6.91012e+06	7.14012e+06	5.48881e+06	5.47533e+06	5.20382e+06	4.27731e+06
Acetylcarnitine DL	1.5042e+08	1.48701e+08	1.40758e+08	1.3555e+08	1.447e+08	1.46306e+08	1.37145e+08	1.63011e+08
tryptophan	569987	928536	887350	1.07881e+06	1.08251e+06	935721	1.28595e+06	1.29592e+06
Kynurenine	116094	201054	107786	78968.8	227790	201887	155757	169111
N-acetyl-glucosamine	7156.77	48398.4	49470.1	30089.6	88776.7	82716.4	72653.2	58035.9
Flavone	114556	54056.1	77281.1	142876	53379.7	84665.2	42079.5	70564
cystathionine	2497.4	140281	121227	125718	255435	156332	193586	258363
5-methoxytryptophan	5212.18	N/A	9251.89	3556.92	7659.07	4171.01	5231.71	9225.59
Cystine	16569.3	12306.7	12616.3	54609.6	51289.1	52610	47154.7	52119.7
cytidine	1.33356e+06	6.18222e+06	4.91158e+06	5.1849e+06	1.82725e+06	1.34018e+06	5.17043e+06	1.07504e+06
biotin	538854	249916	174778	258350	183070	190330	83697.8	170666
deoxyadenosine	30441.8	3.80169e+06	434047	901396	29719.6	60944.8	1.8136e+06	10891.5
Glycerophosphocholine	1.65924e+07	1.69357e+07	1.11289e+07	1.18047e+07	2.36239e+07	2.1936e+07	N/A	3.75718e+07
acadesine	N/A	2259.6	4223.28	N/A	7244.1	23182	N/A	N/A
D-glucosamine-6-phosphate	59656	35728	61701.1	33820.2	100952	32236.9	127355	120382
D-glucosamine-1-phosphate	N/A	4227.77	N/A	5875.49	9254.99	1683.46	3355.79	2519.95
thiamine	13977.1	250807	452464	613621	865763	322012	417960	327705
S-ribosyl-L-homocysteine-posi	2529.43	12584.2	15978.3	12619.2	103298	34491	N/A	22903.7
deoxyguanosine	59731	868635	108523	166311	99877.4	69388.9	395628	59096.6
adenosine	830623	1.20798e+07	3.6546e+06	1.13402e+07	1.86786e+06	1.155e+06	5.11983e+06	958336
1-Methyladenosine	62746.6	91369.5	111829	100888	50095.6	20755.6	52435.9	8186.49
guanosine	336717	849536	597334	798801	251841	314079	798660	301168
L-arginino-succinate	2.02808e+06	3.3436e+06	2.70792e+06	2.30817e+06	3.20114e+06	2.1538e+06	1.70402e+06	2.73928e+06
S-methyl-5-thioadenosine	500689	352964	413671	573460	373383	423996	446146	61831.7
7-methylguanosine	349763	384474	453163	377304	321313	518504	364174	375109
dCMP	8413.27	26080.8	N/A	26078.1	19101	6742.67	8260.94	8914.34
glutathione	529351	932809	1.90713e+06	7.163e+06	1.89798e+06	3.9009e+06	4.35262e+06	1.05965e+07
dTMP	12372.3	N/A	1791.18	N/A	6510.84	5468.08	11969.1	18516.7
CMP	649791	1.00853e+06	616562	734979	875854	915325	1.40048e+06	986605
UMP	74836.5	121085	63967.2	60987.3	165080	94751.4	141340	114456
dAMP	94219.5	161603	117778	85794	147208	126202	140465	38495.9
Nicotinamide ribotide	178634	N/A	98087.2	388893	191786	166624	N/A	193301
aminoimidazole carboxamide ribonucleotide	31191.2	8113.35	13429.8	58390.7	26327.7	28674.5	N/A	20022.7
thiamine-phosphate	178888	99802.8	103633	236253	77838.2	13977	N/A	10728.1
dGMP	11764.2	8257.01	9104.48	10042.6	25253.5	7604.78	N/A	4915.13
AMP	1.06023e+07	1.19875e+07	9.04404e+06	2.08889e+07	1.45966e+07	8.55868e+06	1.65713e+07	1.57749e+07
IMP	1.14685e+06	1.40507e+06	1.05697e+06	1.73748e+06	1.4749e+06	1.06926e+06	1.52304e+06	1.80249e+06
S-adenosyl-L-methioninamine	N/A	2523.9	5008.95	3364.08	1692.47	N/A	2523.86	3366.66
GMP	1.42063e+06	1.64421e+06	828942	1.68089e+06	948786	919921	1.46739e+06	1.41335e+06
xanthosine-5-phosphate	N/A	3363.97	13466.1	1683.27	N/A	N/A	N/A	2521.23
riboflavin	74879.7	103452	105159	137858	160833	94215.8	204784	190025
S-adenosyl-L-homoCysteine-posi	47124.4	49615.1	76553	109360	81668.8	96775.5	10988.6	139625
S-adenosyl-L-methionine	434656	557378	437703	700774	1.61886e+06	728970	1.5099e+06	1.23738e+06
folate	2522.9	5836.73	5047.27	4208.46	7568.48	5890.63	N/A	11757.1
7,8-dihydrofolate	N/A	N/A	4197.63	3363.45	4307.03	N/A	N/A	N/A
5-methyl-THF	N/A	6702.52	23576.1	N/A	22693.5	18508.3	6033.69	23550.4
Diiodothyronine	N/A	N/A	N/A	N/A	N/A	N/A	N/A	N/A
glutathione disulfide-posi	3.47155e+06	6.49252e+06	5.09316e+06	4.07996e+06	8.92294e+06	7.67509e+06	7.67054e+06	9.49972e+06
NAD+_posi	3.32735e+06	3.20438e+06	2.64197e+06	2.31015e+06	3.58964e+06	2.91653e+06	2.81239e+06	3.52491e+06
NADH	N/A	1683.4	2524.65	N/A	2524.45	4206.91	1683.28	9254.38
dephospho-CoA-posi	N/A	N/A	3366.55	15139.3	N/A	3364.01	2523.67	5047.31
NADP+_posi	418796	539985	501095	565472	639613	424795	526216	781197
NADPH	N/A	N/A	5890.34	N/A	4204.48	8952.55	N/A	22613.1
coenzyme A-posi	39325.5	40624.8	44411.8	114360	31336.9	90265.9	138319	294479
FAD	176664	344920	324743	278248	245655	331486	408003	418224
acetyl-CoA-posi	30383.5	91759.7	89177.4	80711.1	85645.7	97794	124298	203021
propionyl-CoA-posi	N/A	10092.3	N/A	5890.39	4194.91	1683.42	8411.66	13563.7
acetoacetyl-CoA-posi	N/A	3382.42	N/A	N/A	N/A	N/A	2523.64	3364.01
malonyl-CoA-posi	N/A	3364.74	5012.35	N/A	3364.05	3366.59	N/A	3364.22
succinyl-CoA-posi	22681.5	22147.3	24365	10092.5	21521.1	21285.9	23542.6	30118.9
sarcosine	3.49734e+06	5.47477e+06	4.42474e+06	3.65414e+06	6.38275e+06	4.39073e+06	6.69926e+06	6.13426e+06
putrescine	77492.8	87818	278669	141391	136653	39223	167572	40765.7
spermidine	186770	237837	225370	351436	202609	198905	157920	185279
spermine	11394.2	53529.9	17715.4	26922.9	34999.9	14728.4	35606.9	N/A
N-acetyl spermine	N/A	100608	125288	140811	102285	105310	60672.7	70410.1
N-acetyl spermidine	71245.3	33151.2	24206.2	41628	149844	22220.2	26966.5	18639.3
Nicotinamide Riboside	17235.8	40582.6	53612.8	N/A	49362.5	40295.8	13329.1	28874.4
Adenylosuccinate	3364.31	N/A	N/A	N/A	N/A	N/A	N/A	N/A
cholesterol	51379.5	75177.4	67913.2	58395.8	91748.9	34431.5	43970.6	2533.04
arginosuccinic acid	1.32066e+06	2.24888e+06	2.15197e+06	2.01018e+06	1.86828e+06	1.5492e+06	1.27232e+06	2.11988e+06
phosphocreatine	38426	14586.9	30542.1	27589.4	38382.6	30184.4	42967.2	24724.2
retinoic acid	4563.32	9254.22	2542.95	5064.69	12533.7	N/A	N/A	3378.55
N-acetyl-L-alanine_pos	166061	123106	137680	50265.1	112499	76467.8	61855	80045.7
HMG-CoA_pos	N/A	N/A	1683.42	5049.97	2523.72	1683.27	2506.55	5079.66
cysteine sulfinate	N/A	5890.13	N/A	N/A	N/A	3364.48	2514.06	2523.59
N-acetylaspartylglutamic acid	29746.6	12274.9	17865.9	18507.1	21333.4	24418.2	22694.8	33649.6
N-acetyl-L-aspartic acid	9254.43	3348.88	10936.6	13451.6	21475.7	17298.5	26897.2	11702.9
Mevalonate	1683.29	4256.41	7568.89	1666.04	6758.87	2524.02	N/A	4189.78
