# Supplementary material for: Renal coenzyme A (CoA) production from VB5 fuels stem cell proliferation and tumor growth
Source: Nat Commun. 2026 Apr 18;17:5383. doi: 10.1038/s41467-026-71716-1 (PMC13276073; doi:10.1038/s41467-026-71716-1)
Supplement: Supplementary file 5 — Supplementary Data 3 [file 41467_2026_71716_MOESM5_ESM.xlsx]

## Sheet: Sheet1
Samples	Ctrl_1	Ctrl_2	Ctrl_3	Ctrl_4	Yki_1	Yki_2	Yki_3	Yki_4
Factors	control	control	control	control	Yki_tumor	Yki_tumor	Yki_tumor	Yki_tumor
Source	Gut	Gut	Gut	Gut	Gut	Gut	Gut	Gut
glyoxylate	108436	108646	47459	83803.2	196934	166938	156661	136261
glycolate	357008	365577	161924	199193	107054	149222	135066	75389.3
pyruvate	8736.31	11350.3	N/A	9357.32	26527.4	18188.2	6556.85	16857.4
lactate	2.96447e+06	3.67131e+06	1.74762e+06	2.146e+06	8.67133e+06	6.6739e+06	2.88526e+06	592181
2-oxobutanoate	664195	705069	793250	729380	820123	825580	597548	496857
acetoacetate	720089	558405	582109	694029	786504	744821	513232	373626
glycerate	83801.1	131740	68006.8	77057.2	176319	244063	220978	39799.8
uracil	132922	288465	339127	349859	1.19171e+06	1.30415e+06	899168	243107
fumarate	5.38021e+06	5.83224e+06	3.94963e+06	4.26327e+06	4.7782e+06	4.55415e+06	5.00248e+06	2.71752e+06
Maleic acid	5.79916e+06	6.09178e+06	3.6191e+06	3.79443e+06	4.74246e+06	4.75678e+06	5.2269e+06	2.18458e+06
2-keto-isovalerate	5.07051e+06	5.42309e+06	3.30638e+06	3.34442e+06	4.85775e+06	4.73995e+06	4.54742e+06	2.39654e+06
Guanidoacetic acid	223932	162300	75696	166210	1.86081e+06	1.51187e+06	636332	98228.1
succinate	1.8081e+07	2.25677e+07	1.2807e+07	1.28686e+07	1.29655e+07	1.16686e+07	1.35576e+07	5.0721e+06
Methylmalonic acid	2.34969e+07	2.64947e+07	1.42656e+07	1.63817e+07	1.59998e+07	1.99016e+07	1.71191e+07	3.40082e+06
3-S-methylthiopropionate	2410.82	3317.5	4204.48	5047.56	15971.3	15145.5	18508.3	8411.78
nicotinate	316796	482295	208444	183448	351673	180753	235063	4163.6
taurine	8.01068e+06	7.93763e+06	4.20619e+06	6.02516e+06	1.62609e+07	1.681e+07	1.82075e+07	2.87439e+06
Pyroglutamic acid	113498	158940	64610.8	98943.6	126639	339026	113117	23052.5
Citraconic acid	8.13642e+06	8.38145e+06	4.65604e+06	6.42645e+06	4.88561e+06	4.39112e+06	4.62143e+06	2.96927e+06
2-ketohaxanoic acid	221121	310034	25856.1	63110.1	279103	103380	159605	56460
N-Acetyl-L-alanine	88581.7	37990.8	68874.3	60808.5	45570.4	52729.2	29686.6	65162.8
oxaloacetate	1.28656e+06	1.3584e+06	469488	759252	1.1251e+07	1.90933e+07	1.80063e+07	1.1036e+07
Hydroxyisocaproic acid	103292	130830	79656.2	102923	317880	226722	107861	106691
malate	2.95684e+07	3.24024e+07	2.37679e+07	1.97821e+07	2.22433e+07	2.45464e+07	2.99954e+07	8.76829e+06
hypoxanthine	18052.3	14152	17381.5	15318.3	282997	142483	95513.2	152932
anthranilate	3.90849e+06	3.99958e+06	1.99337e+07	2.18937e+07	1.70113e+07	1.39562e+07	1.70216e+07	3.00876e+06
p-aminobenzoate	4.08367e+06	4.02292e+06	1.99687e+07	2.01369e+07	1.75192e+07	1.47574e+07	1.67132e+07	3.604e+06
p-hydroxybenzoate	1.92507e+06	1.97011e+06	2.67466e+06	2.72271e+06	3.4467e+06	2.31358e+06	2.68072e+06	658386
acetylphosphate	537902	508401	421978	462945	742362	704604	1.0428e+06	442207
Carbamoyl phosphate	2.6248e+07	2.9774e+07	1.80622e+07	2.06835e+07	6.42427e+07	7.10311e+07	8.50031e+07	1.2988e+07
a-ketoglutarate	1.65957e+06	1.27955e+06	756615	751410	1.82084e+06	2.38409e+06	3.07055e+06	470239
Phenylpropiolic acid	1.12198e+06	1.31731e+06	544336	854840	2.22657e+06	3.75754e+06	1.61597e+06	724756
2-oxo-4-methylthiobutanoate	46357.1	81909.5	43776.2	71867.1	27515	173299	123021	N/A
2-Hydroxy-2-methylbutanedioic acid	2.49481e+06	2.4084e+06	1.51569e+06	1.18117e+06	2.30195e+06	1.79729e+06	1.56848e+06	1.07061e+06
3-methylphenylacetic acid	86952.1	104179	21546.2	47233.3	47666.1	30799.8	56188.6	10547.1
xanthine	155711	143643	391199	332266	1.57243e+06	2.03754e+06	1.24277e+06	518398
Hydroxyphenylacetic acid	204919	190101	91967.5	45185.8	75828.7	138787	56486.4	25816.8
2,3-dihydroxybenzoic acid	341831	449216	483515	519659	226324	469444	367469	79448.1
orotate	775325	660357	484699	643246	410567	441247	1.07596e+06	125555
dihydroorotate	549677	1.23185e+06	1.08381e+06	1.00126e+06	1.20364e+06	863049	709351	635644
allantoin	201400	166770	147399	143720	5.65516e+06	1.02002e+07	1.03896e+07	1.47526e+06
Aminoadipic acid	132005	160645	141867	137145	676617	526016	379473	151515
Indole-3-carboxylic acid	164521	106352	165665	170320	448321	394053	259611	104017
phenylpyruvate	16824.4	4207.62	13388.5	9248.25	37016.3	5154.82	2540.54	15638.5
Atrolactic acid	26104.8	18542.7	19546	14119.3	30245.6	14081.4	12635.5	3875.21
Phenyllactic acid	86509.9	94247.6	45024.4	74013.6	45366.3	65634.5	60284.2	12589.8
quinolinate	1.68496e+06	1.74671e+06	81534.8	97353	102616	370561	352277	76752
phosphoenolpyruvate	133702	143991	145525	153122	552124	630376	569137	164457
Uric acid	248046	307499	172676	166892	1.63393e+06	1.51398e+06	2.46945e+06	350375
dihydroxy-acetone-phosphate	253216	168890	160284	175691	1.27821e+06	696818	1.05528e+06	243818
D-glyceraldehdye-3-phosphate	273942	298673	151250	173568	841859	520327	839907	235213
sn-glycerol-3-phosphate	4.15677e+06	3.78724e+06	2.90745e+06	2.98281e+06	1.14528e+07	1.12953e+07	1.93709e+07	2.80707e+06
shikimate	N/A	N/A	N/A	N/A	N/A	N/A	N/A	N/A
aconitate	6.70382e+06	6.90025e+06	4.38135e+06	6.10876e+06	2.69325e+06	2.5796e+06	3.67494e+06	2.65442e+06
allantoate	5454.24	31055.9	22745.7	21176.1	87301.5	50423.6	49645.7	35959.4
Ascorbic acid	192798	174978	132237	131351	503762	294332	160499	138680
2-Isopropylmalic acid	1.55475e+06	1.50832e+06	1.22336e+06	1.29947e+06	5.54727e+06	4.91009e+06	2.75607e+06	2.48569e+06
N-carbamoyl-L-aspartate-nega	31961.9	19452.1	37063.1	21866.1	82476.5	51300.3	65551.3	47568
Pyrophosphate	1.16972e+07	1.14972e+07	5.93646e+06	7.42623e+06	1.05047e+07	1.49893e+07	1.51751e+07	782191
glucono-?-lactone	23555.1	27419.3	25419.2	33322.3	1.40592e+06	1.4761e+06	1.67387e+06	343980
myo-inositol	1.34368e+06	1.29602e+06	761691	732690	2.22318e+06	2.76634e+06	3.00127e+06	1.08857e+06
hydroxyphenylpyruvate	2430.37	5424.08	4156.79	N/A	17056.4	3002.4	N/A	2523.65
homocysteic acid	11778.2	4202.69	7570.97	19343.9	10837.7	21784.6	4582.42	3362.14
4-Pyridoxic acid	125958	186516	95763.3	103264	113046	66601.2	119274	96385.4
3-phosphoglycerate	344565	589956	554184	736378	1.74614e+06	1.82702e+06	2.36989e+06	325184
Indoleacrylic acid	140580	150109	127414	121020	511357	629502	809023	162176
Kynurenic acid	547886	458709	478415	558350	1.07324e+06	1.05996e+06	898369	475736
citrate-isocitrate	6.69903e+07	6.3837e+07	5.50432e+07	5.65071e+07	5.59757e+07	5.36606e+07	5.48745e+07	1.66857e+07
isocitrate	569727	659757	351028	427077	434968	511608	665152	369721
citrate	2.76189e+07	3.71575e+07	2.07729e+07	2.27036e+07	2.04308e+07	2.8674e+07	2.69796e+07	1.98075e+07
2-dehydro-D-gluconate	39503.9	66247	43118.1	105219	9.79679e+06	9.55241e+06	1.25076e+07	4.72979e+06
D-gluconate	730484	752852	1.33019e+06	1.8598e+06	6.09769e+07	5.79724e+07	7.67245e+07	2.12816e+07
D-erythrose-4-phosphate	899225	986788	719881	755723	1.32153e+06	1.39906e+06	2.28994e+06	513720
Xanthurenic acid	2.36126e+06	2.50858e+06	273738	768651	2.10654e+06	4.28071e+06	6.4337e+06	1.02043e+06
lipoate	7598.83	1683.4	N/A	N/A	2523.66	14301.7	N/A	N/A
D-glucarate	207498	288974	205192	184819	759360	1.20213e+06	1.15591e+06	118393
deoxyribose-phosphate	126732	185063	101086	87612.9	185487	212051	324198	143740
pantothenate	905343	726210	1.48932e+06	1.13849e+06	7.819e+06	5.83001e+06	5.18416e+06	2.20991e+06
prephenate	3365.75	1683.31	N/A	N/A	N/A	2555.95	N/A	N/A
deoxyuridine	3364.4	1675.53	2523.36	1683.46	19352.2	35353.8	8474.77	6872.66
ribose-phosphate	597977	729082	456940	615528	1.58511e+06	1.07427e+06	1.5363e+06	573950
thymidine	9126.51	5909.75	12367	10819.1	7973.7	4425.48	14301.3	5884.84
uridine	149673	127874	248178	97667.5	317991	391594	303506	612555
deoxyinosine	382092	331575	512203	247708	420296	580283	252755	257537
shikimate-3-phosphate	N/A	N/A	N/A	N/A	N/A	N/A	N/A	N/A
D-glucono-?-lactone-6-phosphate	108749	119926	117150	66109.7	151041	181424	100765	99863.6
hexose-phosphate	2.46305e+07	1.92401e+07	8.59149e+06	1.73973e+07	4.11905e+07	4.395e+07	5.25798e+07	9.49525e+06
glucose-1-phosphate	1.54471e+06	1.31921e+06	786191	1.12608e+06	1.23089e+06	1.10886e+06	1.50551e+06	260964
glucose-6-phosphate	2.74607e+06	2.38811e+06	1.42839e+06	1.59051e+06	3.78933e+06	4.88768e+06	5.61578e+06	921766
fructose-6-phosphate	2.32633e+06	2.45561e+06	1.37921e+06	1.50008e+06	4.4311e+06	5.00836e+06	6.12713e+06	882832
1,3-diphopshateglycerate	49373.3	37663	54974.3	82958.1	345414	N/A	149038	N/A
2,3-Diphosphoglyceric acid	20563.7	7673.33	24639.8	29013	101915	123694	132982	19662.3
S-ribosyl-L-homocysteine-nega	64920.7	92058.9	19430.7	20920	81087.8	50438	34905.6	12135.2
inosine	1.75174e+07	1.76094e+07	1.93877e+07	2.268e+07	3.13143e+07	4.7703e+07	4.56883e+07	6.14234e+06
6-phospho-D-gluconate	48019.2	64600.8	62178.8	77973	105921	161928	155190	13419.3
xanthosine	57522.2	67441.5	20526.6	25243.1	91251.9	135557	104812	91189.5
D-sedoheptulose-1-7-phosphate	3.33727e+06	3.67306e+06	1.46544e+06	2.17528e+06	7.68208e+06	8.15215e+06	1.03212e+07	1.33756e+06
N-acetyl-glucosamine-1-phosphate	881318	904789	467883	568224	1.72877e+06	2.24779e+06	2.78457e+06	460270
glutathione-nega	658412	562895	421284	514194	239019	581686	335231	163309
dUMP-nega	8411.86	3996.09	5041.45	13457	187602	144260	200204	46266.2
Geranyl-PP	120783	146492	160551	208331	7.82882e+06	8.1797e+06	1.04409e+07	3.23151e+06
O8P-O1P	227845	185010	193443	182507	537198	719317	804360	174776
dTMP-nega	10094.8	12609	2524.04	6728.43	71760.2	85098.9	70836.3	20091.7
cyclic-AMP	455532	428252	2.80624e+06	2.83077e+06	685064	708736	354159	496397
fructose-1,6-bisphosphate	498447	437694	398574	843800	2.55694e+06	2.90105e+06	2.7739e+06	365498
trehalose-sucrose	6.55381e+07	5.973e+07	3.81932e+07	4.86352e+07	1.11561e+08	1.07383e+08	1.33928e+08	3.93249e+07
Cellobiose	1.75258e+06	2.07665e+06	2.48409e+06	2.73243e+06	1.1755e+06	1.97728e+06	1.89627e+06	651845
orotidine-5-phosphate	60317.9	41056.1	21875.2	11979.7	24367.9	17242.7	33183.8	7560.15
SBP	132344	86734.3	89741.1	67452.8	330310	525813	621354	54680.8
trans, trans-farnesyl diphosphate	36895.1	14479.8	18692.2	23649	421784	1.69872e+06	1.90462e+06	178723
S-adenosyl-L-homocysteine-nega	170779	104435	97572.5	109430	158149	286623	307400	20219.5
dCDP-nega	5064.53	2523.86	1665.28	5047.56	5041.46	13461	25274.4	4207.18
5-phosphoribosyl-1-pyrophosphate	35251.6	39529.4	23988	39529.7	84120.5	91612.7	128619	15139.9
Deoxycholic acid	N/A	N/A	N/A	N/A	N/A	N/A	N/A	N/A
OBP	270846	111743	56351.5	68529.9	300302	229821	341256	85175.7
dTDP-nega	12616.6	14174.5	3278.17	6735.84	37472.7	40402.6	36184.8	20174.8
CDP-nega	70543.1	63271.7	54055.7	26169.9	65837.2	50251.2	42733.1	18961.3
UDP-nega	611875	584052	602755	478489	902870	1.00365e+06	1.54777e+06	340568
Cholic acid	6749.34	3868.31	1683.33	N/A	8374.84	3481.33	2523.69	N/A
trehalose-6-Phosphate	1.43441e+06	1.29461e+06	782520	1.21809e+06	1.67561e+06	1.79658e+06	2.32322e+06	356948
Thiamine pyrophosphate	226550	258221	106040	202001	437636	459414	381274	83262.2
adenosine 5-phosphosulfate	2538.67	5044.87	2523.84	1683.28	N/A	N/A	N/A	N/A
ADP-nega	8.49222e+06	7.49959e+06	4.55862e+06	5.2796e+06	5.82708e+06	8.45146e+06	9.59786e+06	1.45132e+06
dGDP-nega	8.05728e+06	8.1638e+06	4.75445e+06	5.53137e+06	6.24104e+06	8.96574e+06	9.85513e+06	1.64557e+06
IDP-nega	1.40447e+06	1.30278e+06	616144	822242	899595	1.33877e+06	1.68986e+06	258046
GDP-nega	424807	337700	143589	224620	266947	498736	574031	67302.3
CDP-ethanolamine	68139.4	64777.2	26076.4	39540.5	139679	186757	169091	34488
FMN	1683.46	2523.66	N/A	1683.28	5047.42	9243.19	6746.28	N/A
cholesteryl sulfate	205018	264026	26899	15977.5	170894	122899	56360.1	8398.35
dCTP-nega	7572.48	4137.92	4189.64	5878.87	27756.3	10060.2	21809.7	N/A
dUTP-nega	2528.05	2525.65	N/A	6741.77	11797.7	N/A	4912.83	N/A
dTTP-nega	24244.7	8495.64	6712.85	8993.6	84824.9	46299.3	40470.5	10832
CTP-nega	145653	73664.6	55361.1	85781	259760	104421	157875	28620.9
UTP-nega	1.59063e+06	1.44005e+06	1.02448e+06	1.40045e+06	2.45516e+06	1.96712e+06	4.09845e+06	588482
CDP-choline	175814	159833	70662.8	78239.1	195789	195163	168246	72350.1
dATP-nega	33647.9	34493.2	13326.3	18503.9	64924.1	43743.5	64774.8	6728.14
Taurodeoxycholic acid	83286.7	81231.9	40377.7	76551.8	126061	100781	127843	16824.3
ATP-nega	2.26942e+07	1.45922e+07	9.06979e+06	1.06597e+07	1.80375e+07	1.43037e+07	1.89155e+07	3.86871e+06
dGTP	1.9829e+07	1.77399e+07	8.27397e+06	9.59155e+06	1.49666e+07	1.37982e+07	2.18591e+07	4.35575e+06
GTP-nega	860151	891322	273459	439868	782279	913437	1.26463e+06	104767
UDP-D-glucose	859336	772257	1.39593e+06	1.13308e+06	1.02115e+06	887546	990134	248986
UDP-D-glucuronate	65613.9	60569.1	22711.2	30286.6	88334.2	99269.9	66457.7	16825.4
ADP-D-glucose	7565.25	3364.07	3366.6	1683.42	11776	34490.8	22727.4	N/A
guanosine 5-diphosphate,3-diphosphate	42909.4	37772.9	31131.8	10754.1	36176.4	14296.8	42905	5040.14
UDP-N-acetyl-glucosamine	780666	696546	458473	546761	582167	642767	762164	142168
glutathione disulfide-nega	1.25197e+07	1.17052e+07	6.9143e+06	9.7701e+06	4.79958e+06	7.81567e+06	6.6736e+06	1.20807e+06
NAD+_nega	1.33669e+06	1.50155e+06	704881	897173	1.44935e+06	1.15118e+06	1.60585e+06	271713
NADH-nega	5887.74	1683.27	4206.91	3364.34	6713.47	31982.3	8413.96	N/A
dephospho-CoA-nega	4204.61	5870.54	N/A	5047.32	3362.73	14304.8	8392.11	3366.6
cyclic bis(3->5) dimeric GMP	N/A	2523.88	N/A	2523.77	1683.28	N/A	N/A	N/A
NADP+_nega	340988	399516	144709	233204	298087	303088	338964	46256.7
NADPH-nega	4207.5	17668.7	3364.63	6728.87	3364.77	8413.18	3367.04	N/A
2-hydroxygluterate	4.87064e+06	4.89629e+06	1.01102e+06	885592	5.07308e+06	4.08584e+06	2.76928e+06	626039
2-deoxyglucose-6-phosphate	47387	38301.3	26285.2	52071.6	147826	174325	116364	23377.2
4-phosphopantothenate	12730.9	17197.1	14297.6	12028.7	19414.8	35995	62793.3	9318.85
dehydroascorbic acid	113567	139648	69269	59608.3	57831.4	285732	161608	65778.6
3-hydroxybuterate	161538	253762	691448	627458	341891	99931.4	279928	506922
itaconic acid	3.79695e+06	3.22358e+06	2.40386e+06	2.19634e+06	2.4957e+06	2.12173e+06	1.74521e+06	1.28645e+06
glycerol 3-phosphate	5.68951e+06	5.66329e+06	3.2054e+06	4.2403e+06	1.95812e+07	2.07352e+07	2.59066e+07	4.08494e+06
UDP-xylose	10936.8	11780	2532.35	15986.9	14963.5	26639	7921.94	2536.41
gluterate	124068	130940	62261.1	28491.3	166518	240722	276688	28599
sorbitol	5.71109e+06	5.79134e+06	2.28192e+06	2.66508e+06	782334	1.43773e+06	3.02526e+06	364240
Urea	N/A	21358.2	N/A	N/A	42046	22643.2	126548	N/A
ethanolamine	2.20036e+06	2.29385e+06	550135	800087	3.60525e+06	6.12637e+06	6.24372e+06	463291
glycine	37857.5	32809.6	5887.65	12650.7	14301.2	17666.8	10935.6	1683.28
alanine	3.71917e+06	3.77649e+06	1.65049e+06	1.77586e+06	2.44737e+06	2.86522e+06	3.63558e+06	494593
betaine aldehyde	590047	631789	600841	776928	596345	612386	705849	218220
choline	120306	200241	230978	162018	204206	194028	171169	N/A
4-aminobutyrate	111886	132915	99294.9	115254	393681	439142	438307	53840.4
dimethylglycine	113182	57175.3	42389.1	29823.2	170731	133498	103511	59937.5
serine	4.1232e+06	4.22939e+06	1.85315e+06	2.05594e+06	5.95364e+06	5.57308e+06	6.49765e+06	748779
cytosine	265932	354355	74816	202876	382748	380661	462233	44929.7
Creatinine	19546	15442.8	38070.1	N/A	10716.7	21968.8	22839.3	50940.7
proline	7.32832e+07	7.59265e+07	4.93694e+07	4.83624e+07	8.90282e+07	9.48849e+07	9.96562e+07	2.47038e+07
indole	230197	203411	80461.8	42403.7	335725	408800	519717	59706.3
betaine	4.6699e+06	3.30142e+06	6.35432e+06	8.43668e+06	5.42932e+07	4.18291e+07	4.28668e+07	3.24828e+07
valine	220841	270031	116931	95088.5	119451	143854	135438	19332.9
threonine	5.37453e+06	5.576e+06	1.84751e+06	2.03423e+06	3.57588e+06	4.70501e+06	4.85366e+06	663235
homoserine	9232.69	4190.38	2506.6	1683.27	23555.8	15138.1	8412.44	2523.74
purine	89799.2	73146	46020.5	54671.8	60274.4	72620.4	57803.1	10712.8
cysteine	8415.2	4204.89	3368.66	10944.8	7785.82	6815.33	22681.7	9255.8
creatine	23505.5	21362.4	8031.34	N/A	24473.5	57833.8	52672.4	14154.1
nicotinamide	1.40862e+06	1.22168e+06	617506	1.05603e+06	8.18973e+06	9.05349e+06	5.08435e+06	38946.5
Imidazoleacetic acid	157898	236184	116284	159670	1.40599e+06	1.70777e+06	1.68368e+06	334547
thymine	28211.4	45210.4	10403.6	41539.2	41249.8	27478	39527.3	25340.7
DL-Pipecolic acid	4.69119e+07	4.79059e+07	2.55065e+07	3.0017e+07	7.02182e+07	7.93328e+07	8.57409e+07	1.51755e+07
N-Acetylputrescine	8071.44	37552.7	12422.1	30321.5	25218.2	12882.7	9935.38	46510.4
hydroxyproline	205078	186778	125586	131799	242242	237994	317644	41870.1
leucine-isoleucine	1.57916e+07	2.05043e+07	8.08425e+06	1.01578e+07	8.23409e+06	1.06505e+07	1.11071e+07	1.20737e+06
ornithine	622847	813790	607898	755088	1.56656e+06	1.66996e+06	2.09806e+06	206300
asparagine	3.54502e+06	3.44968e+06	1.3458e+06	1.65318e+06	3.97232e+06	4.85118e+06	5.58069e+06	800063
aspartate	2.56531e+06	3.13806e+06	2.73842e+06	2.90418e+06	2.62994e+06	2.74418e+06	3.43772e+06	818926
adenine	179978	158598	243525	294383	312136	341190	242265	101082
Methylcysteine	1.13362e+06	1.35126e+06	698575	569316	1.19876e+06	2.05234e+06	1.60674e+06	215055
homocysteine	14279.8	24412.1	7573.61	11776.9	8383.07	9251.84	17694.8	1683.3
methylnicotinamide	329214	434418	301749	400205	840415	1.18385e+06	1.24413e+06	122293
histidinol	59721.8	72346	43743	71410.7	34201.5	81599.4	52159.4	28638.8
lysine	2.64071e+06	2.80993e+06	774083	1.10938e+06	2.3734e+06	3.45536e+06	3.36417e+06	298257
glutamine	2.19534e+07	2.40359e+07	1.23447e+07	1.51476e+07	3.80665e+07	4.66313e+07	5.54637e+07	8.40049e+06
O-acetyl-L-serine	N/A	7461.49	N/A	5045.99	2519.98	2519.77	2523.42	N/A
glutamate	2.86011e+07	3.26109e+07	2.30111e+07	2.80077e+07	2.77797e+07	2.80353e+07	2.61038e+07	6.72035e+06
methionine	1.65571e+06	1.72644e+06	1.05516e+06	1.04392e+06	962234	1.28527e+06	1.63139e+06	193539
guanine	256007	279325	298504	318363	520721	697058	831149	157387
histidine	8.10679e+07	6.46015e+07	2.8258e+07	2.92227e+07	5.38038e+07	5.96943e+07	8.36371e+07	1.23368e+07
2-Aminooctanoic acid	22713.8	34481.4	32794.2	29448.6	62291.7	55301.3	44552.5	24315.2
carnitine	1.05721e+08	1.06739e+08	1.11083e+08	1.13493e+08	1.07985e+08	1.09086e+08	1.08377e+08	4.53813e+07
Methionine sulfoxide	2.12468e+07	2.63623e+07	1.71597e+07	1.57602e+07	2.84843e+07	4.44408e+07	4.50577e+07	7.26959e+06
phenylalanine	4.75862e+06	4.90604e+06	2.40079e+06	2.71622e+06	2.71311e+06	3.42786e+06	3.28126e+06	388555
Pyridoxamine	1653.2	1682.98	N/A	3366.54	4084.33	5870.49	N/A	N/A
pyridoxine	3359.26	2505.27	8411.62	N/A	3333.76	5042.32	3359	5095.44
1-Methyl-Histidine	1.65272e+07	1.14699e+07	9.26421e+06	1.05158e+07	1.50887e+07	1.76769e+07	2.5933e+07	3.90533e+06
N-acetyl-L-ornithine	5566.96	2277.5	16386.1	17897.6	N/A	8228.33	1985.61	10931.9
arginine	7.93945e+07	8.10389e+07	5.26e+07	5.74674e+07	7.3574e+07	9.05161e+07	9.28428e+07	1.6512e+07
citrulline	1.75257e+06	1.96642e+06	1.2396e+06	1.35125e+06	1.60716e+06	2.08841e+06	2.20055e+06	281396
N-carbamoyl-L-aspartate	33643.7	53835.4	37767.8	35351.1	22729.2	32749.8	38729.7	3333.54
glucosamine	186224	130469	123930	410891	52948.5	65933.8	95941.7	45331.2
tyrosine	2.43296e+06	2.97265e+06	1.11843e+06	1.22656e+06	2.24316e+06	3.42276e+06	3.82199e+06	344056
Phosphorylcholine	5.49293e+07	5.4294e+07	3.95188e+07	5.28031e+07	4.64202e+07	5.68608e+07	6.42928e+07	6.48031e+06
3-phospho-serine	45527.2	56361.8	66466.8	85901.7	361025	441198	555884	106849
N6-Acetyl-L-lysine	6.3798e+06	7.40615e+06	3.25514e+06	3.86896e+06	1.28652e+07	1.94725e+07	1.99044e+07	1.55431e+06
Acetyllysine	5.72098e+06	6.3404e+06	2.4216e+06	2.80396e+06	1.15384e+07	1.58442e+07	1.71906e+07	1.19817e+06
N-acetyl-glutamine	54644.9	59835.3	69210.7	59676.1	137859	126788	49251.2	18281.5
N-acetyl-glutamate	49516.6	68077.8	28369.4	36175.3	196868	261325	274697	26826.8
Ng,NG-dimethyl-L-arginine	6.14589e+06	7.84696e+06	3.16977e+06	4.64941e+06	2.66639e+07	2.73539e+07	3.20334e+07	1.59562e+06
Acetylcarnitine DL	1.10245e+08	1.06708e+08	8.74074e+07	8.9301e+07	7.50534e+07	6.91834e+07	8.0094e+07	3.14373e+07
tryptophan	1.33774e+06	1.26093e+06	320091	542052	2.70624e+06	3.37775e+06	4.03958e+06	336517
Kynurenine	636822	622486	137963	137159	1.06189e+06	1.30644e+06	1.55448e+06	148054
N-acetyl-glucosamine	67292.3	47932.3	25236.8	20062.5	103494	143007	162300	24388.3
Flavone	21866.7	17502.5	50741.6	7055.32	13734	4751.28	37645.2	2052.32
cystathionine	182416	219546	71503.4	88330.5	86650.5	107681	122856	5890.29
5-methoxytryptophan	3877.72	1776.9	9263.72	N/A	5892.71	4207.38	5035.76	3375.26
Cystine	5687.88	12145.5	19352.5	3307.07	3358.72	14396.2	3473.29	N/A
cytidine	360026	507288	368379	479529	346518	113576	768937	31122.9
biotin	38661.1	216532	81944.7	93106.3	119937	162846	65571.3	46770.1
deoxyadenosine	2071.26	2527.69	3312.04	N/A	6687.51	20876	2443.05	2713.43
Glycerophosphocholine	9.65458e+06	1.02646e+07	9.01463e+06	1.1293e+07	1.74114e+07	2.09917e+07	2.36664e+07	2.96144e+06
acadesine	5890.34	1683.4	N/A	3364.01	1682.9	11777.7	6692.1	N/A
D-glucosamine-6-phosphate	90854.4	68167.3	36938.4	53958.5	134767	181694	266156	53652
D-glucosamine-1-phosphate	2511.72	N/A	N/A	2519.91	14327.2	24398	10197.1	4204.52
thiamine	5047.28	3332.17	N/A	5397.75	5730.56	10076.7	13117.4	8410.64
S-ribosyl-L-homocysteine-posi	20940.5	9804.05	35341.4	49367	22627.6	42961.3	29441.1	1675.52
deoxyguanosine	536768	605322	128245	181721	288117	492639	537778	75857.9
adenosine	1.76249e+06	2.13126e+06	2.94781e+06	1.78328e+06	836911	2.79184e+06	3.12006e+06	932135
1-Methyladenosine	26916.6	24395.2	10945.6	11775.4	26876.5	19347.4	11778.1	9254.38
guanosine	159699	202738	158991	259955	462981	740793	1.02082e+06	137125
L-arginino-succinate	1.88114e+06	1.80749e+06	590510	834627	817498	1.12618e+06	880024	156924
S-methyl-5-thioadenosine	900476	914473	393419	354420	408971	411286	334999	139777
7-methylguanosine	216326	188434	123727	113565	102633	95521.8	153105	26920.4
dCMP	1782.02	2515.73	27763.7	20190.4	40386	62971.8	47955.4	15143.8
glutathione	505630	579026	533528	401776	251994	558187	204342	191010
dTMP	5899.35	3363.7	2516.03	9982.79	21861.4	15084.7	25964.2	8411.45
CMP	407158	477838	453471	589477	956738	1.40146e+06	1.51838e+06	308642
UMP	190053	202588	387425	443113	442259	662768	690858	186486
dAMP	109352	143045	25238.5	64942.3	101788	118613	139917	20191.3
Nicotinamide ribotide	88025.9	65841.3	1827.31	53584.5	41800.5	N/A	N/A	14382.8
aminoimidazole carboxamide ribonucleotide	5301.5	7541.92	9288.05	6125.43	4208.57	13445.2	5009.6	3366.54
thiamine-phosphate	207740	133914	120303	89494.7	91531.1	199781	402301	25961.7
dGMP	10936	6728.28	3354.45	10919.8	18496	13448.6	10097.7	2103.48
AMP	1.83298e+07	1.67889e+07	1.66798e+07	1.76165e+07	1.15288e+07	2.30252e+07	2.1105e+07	4.43722e+06
IMP	3.3442e+06	3.78273e+06	1.83581e+06	2.37361e+06	6.66465e+06	9.8608e+06	6.86037e+06	1.06405e+06
S-adenosyl-L-methioninamine	N/A	N/A	N/A	9826.62	11985.2	7571.48	1662.18	4519.1
GMP	2.76685e+06	3.42243e+06	2.16774e+06	2.70205e+06	2.44782e+06	4.90427e+06	3.89406e+06	709945
xanthosine-5-phosphate	4202.93	5060.13	N/A	1684	9254.42	7553.3	11773.5	3364.04
riboflavin	18573.1	54699.6	26921.6	21032.3	57364.7	99310.7	193465	72050.4
S-adenosyl-L-homoCysteine-posi	84129	68143.2	42907.5	59728	70665.9	165776	82441.2	13460.5
S-adenosyl-L-methionine	1.44016e+06	1.13908e+06	293393	572394	1.05857e+06	1.59711e+06	1.93573e+06	36389.7
folate	4190.04	2523.84	4207.11	9254.45	2558.16	4207.07	2523.66	3365.33
7,8-dihydrofolate	N/A	N/A	N/A	N/A	N/A	N/A	1683.4	1683.28
5-methyl-THF	6325.65	6730.9	7548.83	3094.56	10092.6	5845.06	12618.6	4138.05
Diiodothyronine	15142	1683.31	3364.01	5890.34	21874.1	23534.4	N/A	2523.84
glutathione disulfide-posi	6.1407e+06	5.74654e+06	3.63171e+06	6.01131e+06	3.06619e+06	5.23408e+06	2.782e+06	681725
NAD+_posi	6.49901e+06	7.46616e+06	3.21761e+06	4.38397e+06	6.0704e+06	7.58134e+06	9.13089e+06	413903
NADH	13459.7	19347.6	9254.93	26077.8	5504.93	53839.3	27761.8	17452.4
dephospho-CoA-posi	5937.27	1683.38	1682.66	N/A	2524.35	37016.6	18433.8	3367.39
NADP+_posi	1.04171e+06	943462	449925	606642	793410	815460	941546	95392
NADPH	26918.1	31967.9	31967.9	13442.6	10094.8	25167.4	10933.7	4204.84
coenzyme A-posi	37642.2	38293.3	28997.5	27299.3	52140.8	113511	82440.7	5901.94
FAD	738643	694926	410542	424716	577626	554417	515933	91706.6
acetyl-CoA-posi	113387	103276	30295.9	23802.4	157599	184782	191823	29640.8
propionyl-CoA-posi	52398.9	60713.4	60747.1	103829	50845.3	81164.1	107999	13370.5
acetoacetyl-CoA-posi	10820.3	8402.99	2507.11	5047.62	7974.3	6304.86	28633.7	4207.28
malonyl-CoA-posi	25241.1	1806.83	11780.1	10091.9	17672.2	7576.49	17666.2	8412.47
succinyl-CoA-posi	43611.3	36156.2	3367.01	3352.11	12613.6	12611.9	43752.3	6731.71
sarcosine	3.7377e+06	3.49431e+06	1.6314e+06	1.68337e+06	2.77162e+06	3.22673e+06	3.24633e+06	499637
putrescine	104768	66662.7	69683.3	92121.4	38189.3	45645.6	36793.6	150838
spermidine	3.43021e+06	3.45812e+06	4.60443e+06	4.13364e+06	1.49658e+06	2.25846e+06	2.18653e+06	8.25559e+06
spermine	242147	226892	409223	321937	2.38236e+06	2.45331e+06	3.70726e+06	683727
N-acetyl spermine	748294	779247	1.34391e+06	1.13589e+06	549564	319249	350535	1.1548e+06
N-acetyl spermidine	31123.2	34261	6568.86	8912.25	31148.6	34911.7	1414.19	85799.7
Nicotinamide Riboside	3459.62	13708.6	9437.09	7098.05	7165.69	26287.6	25283	6308.77
Adenylosuccinate	3366.47	15985.8	2523.67	9254.94	38698.1	23553.7	53839.8	3364.01
cholesterol	196281	151443	127024	155625	114362	129569	90015.5	16841.1
arginosuccinic acid	2.03125e+06	1.88618e+06	599750	851261	840522	1.05901e+06	1.03951e+06	124386
phosphocreatine	11337.9	6007.48	4068.17	15702.3	24706.5	11148.5	17898.3	5892.68
retinoic acid	13965.3	1699.1	1700.61	6730.68	3403.27	3358.42	7569.65	N/A
N-acetyl-L-alanine1	3437.82	5719.32	13259.1	8538.26	20630.8	18766.9	14184.7	14301.7
HMG-CoA_pos	7549.18	5037.37	4206.99	3366.79	1712.16	8929.51	13461.4	N/A
cysteine sulfinate	N/A	N/A	N/A	N/A	N/A	N/A	3412.82	2523.66
N-acetylaspartylglutamic acid	5047.69	3364.28	1683.4	9251.72	136278	193493	147215	31126
N-acetyl-L-aspartic acid	9264.41	5012.87	4203.51	10092.3	52762.4	53216.1	87456.6	5918.9
Mevalonate	7570.96	1692.44	N/A	N/A	4198.35	7590.49	9254.44	N/A
