# Supplementary material for: Renal coenzyme A (CoA) production from VB5 fuels stem cell proliferation and tumor growth
Source: Nat Commun. 2026 Apr 18;17:5383. doi: 10.1038/s41467-026-71716-1 (PMC13276073; doi:10.1038/s41467-026-71716-1)
Supplement: Supplementary file 8 — Source Data [file 41467_2026_71716_MOESM8_ESM.xlsx]

## Sheet: Fig. 1
Figure 1
c
Cont	VB1	VB2	VB3	VB5	VB6	VB7
263.204	281.868	230.193	214.163	192.431	226.915	230.006
220.259	248.835	239.7	231.805	212.952	197.367	207.979
224.185	202.062	214.18	187.442	227.276	208.108	221.012
242.098	247.352	216.826	217.815	201.227	182.467	185.569
230.032	227.072	200.731	174.645	254.536	192.923	221.469
213.6	264.557	196.576	221.94	245.636	216.217	228.438
249.986	238.191	225.05	276.779	236.914	185.967	221.749
218.007	289.31	197.318	207.895	219.704	196.048	200.421
208.769	233.522	197.318	193.501	231.432	222.889	262.34
	265.1	217.353	238.997		199.231	239.436
	324.241	246.183	237.259		243.091	232.922
	283.727	256.482	231.193			213.092
	279.521	243.181
d
Cont	VB1	VB2	VB3	VB5	VB6	VB7
11	76	30	30	9	8	16
43*	101	19	7	11	7	16
9	51	39	28	16	13	23
10	54	25	32	48	10	1
13	83	32	25	32	14	11
16	44	19	12	18	4	27
18	65	23	5	33	7	27
45*	35	46	25	14	5	11
16	53	37			15	3
		41				5
		47				4
e
0	1	2.5	5
25	27	49	22
7	35	88	26
11	38	41	19
21	17	16	23
6	39	56	24
25	19	112	14
11	62
7	37
1
8
2
10
f'
Cont	VB5
28.0858	69.1929
32.8053	44.8758
34.4065	45.3736
50.571	45.6035
42.9501	53.8264
24.78	37.2455
	75.2376
g'
Cont	VB5
61.6197	57.4468
53.8462	48.2888
56.2447	72.7027
83.029722*	74.8325
51.7606
h'
Cont	VB5
4.60385	9.70384
3.28407	6.43382
5.19099	3.56637
2.85096	10.7977
2.90792	9.02907
5.24425

## Sheet: Fig. 2
Figure 2
c
	PNPP						p-PaSH
Vector	0.04	0.05	0.06	0		Vector	0	0.009	0.031	0.034
WT	1.12	1.04	1.06	0.78		WT	1.112	1.059	0.891	0.938
D209A	0.1	0.06	0.1	0		D209A	0	0	0	0
D245A	0.09	0.1	0.11	0.04		D245A	0	0	0.005	0
d
dPANK4			Fbl
VB5 -	VB5 +		VB5 -	VB5 +
0.990777	1.09223		0.913891	1.00222
1.26713	1.63307		1.22575	1.2702
0.74191	1.10273		0.859657	1.10029
e
dPANK4			Fbl
VB5 -	VB5 +		VB5 -	VB5 +
1.2311	0.636496		0.86319	1.43249
0.949554	0.359823		1.09247	1.9116
0.819344	0.397356		1.04673	1.20728
g
MTts>	MTts>dPANK4-RNAi
15	207
27	137
21	118
45	179
35	156
27	258
32	196
	158
	135
	110
h
0	2.5	0	2.5
MTts>	MTts>	MTts>dPANK4-RNAi	MTts>dPANK4-RNAi
22*	15	4	41
4	5	0	12
6	10	6	45
7	29	6	57
6	0	1	18
0	16	28*	34
2	11	0
	30	4
	16	0
		0
i
dPANK4			Fbl
virgins	mated		virgins	mated
1.01295	0.793737		1.07808	1.04069
1.17567	0.612212		1.0449	1.51297
0.811378	0.528262		0.877027	1.26198
j
virgins	mated	mated
MTts>	MTts>	MTts>dPANK4-RNAi
3	6	18*
0	18	3
2	17	3
1	25	2
0	17	1
0	15	1
	21	0
		7
		6
		0
l
CoA 13C15N1			Acetyl-CoA 13C15N1			Malonyl-CoA 13C15N1			HMG-CoA 13C15N1
MTts>	MTts>dPANK4-RNAi		MTts>	MTts>dPANK4-RNAi		MTts>	MTts>dPANK4-RNAi		MTts>	MTts>dPANK4-RNAi
1.08158	1.22743		0.963325	1.07694		1.0786	1.27951		1.02253	1.19867
0.88274804*	1.10856313*		1.0296	1.07049		1.02963	0.906896		1.02376	1.10162
1.05823	1.2176		1.03678	1.08289		0.976953	1.33001		0.985646	1.10169
1.1013	1.21185		0.989777	1.08074		0.913683	1.14237		0.972027	1.06584

## Sheet: Fig. 3
Figure 3
c
Hmgcr			Fpps			qm			beta-GGT-I
MTts>	MTts>dPANK4-RNAi		MTts>	MTts>dPANK4-RNAi		MTts>	MTts>dPANK4-RNAi		MTts>	MTts>dPANK4-RNAi
0.808807	1.45928		1.23543	2.49142		1.31138	1.94908		0.608072	1.20586
1.19119	1.08791		0.764566	3.06967		0.688624	2.07678		1.39193	1.4832
0.788409	1.22551		1.43503	2.88636		1.96403	1.95433		0.888146	2.08125
0.783228	1.11349		0.701541	3.84451		1.08588	3.15336		0.769522	2.00501
d
0	0.25	0	0.25
MTts>	MTts>	MTts>dPANK4-RNAi	MTts>dPANK4-RNAi
35*	10	16*	104
18	1	156	100
40*	39	128	87
14	8	165	114
10	11	128	70
14	2	185	76
12	14	168	119
35*	19	183	67
4	20	178	130
10	7	114	103
22	10	169	116
8	38	132	95
14	7	187	72
11	24	125	117
7	24	110	71
18	8	131	145
		231	97
		96
e
VB5 -	VB5 +	VB5 +	VB5 +	VB5 +
EGTts>	EGTts>	EGTts>Hmgcr-RNAi	EGTts>qm-RNAi	EGTts>beta-GGT-I-RNAi
6	58	1	0	16
13	23	3	0	5
22	36	0	0	10
31	78	0	0	30
28	131	0	6	29
25	89	2	0	16
47	96	7	0	16
25	68	3	0	18
14	49	1	0	12
27	95	0	0	30
37	104	1	0	13
5	104	0
38	73
35	105
15	123
	43
	83
f
VB5 -	VB5 +	VB5 +	VB5 +
MTts>	MTts>	MTts>Drip-RNAi	MTts>Prip-RNAi
21*	15	3	60
8	18	15	52
8	35	7	40
1	38	0	38
0	22	4	32
10	40	13	72
30*	55	15	62
1	16	9	21
6	60	21
0	44	6
8	40	4
1		5
7

## Sheet: Fig. 4
Figure 4
a
Day 6						Day 8
dPANK4			Fbl			dPANK4			Fbl
EGTts>	EGTts>yki[S3A]		EGTts>	EGTts>yki[S3A]		EGTts>	EGTts>yki[S3A]		EGTts>	EGTts>yki[S3A]
1.28843	0.548632		1.12922	2.10817		1.06308	0.632678		1.17085	3.3333
0.712014	0.464131		0.895494	1.63818		0.985259	0.810082		0.75958	4.30025
0.999583	0.568174		0.975287	1.66848		0.951515	0.620393		1.07004	3.72097
b
EGTts>, MTts>	EGTts>yki[S3A], MTts>	EGTts>yki[S3A], MTts>Smvt-RNAi
0	148	79
1	222	135
0	233	138
1	260	76
0	255	89
0	286	135
1	296	89
0	297	94
1	256	95
2		104
9*		135
2
0
d
EGTts>, MTts>	EGTts>yki[S3A], MTts>	EGTts>yki[S3A], MTts>Fbl-RNAi	EGTts>yki[S3A], MTts>dPANK4
0.987063	0.96011186*	1.349	0.951752
0.998386	1.89539	0.960046	1.25836
1.19283358*	1.64329	1.04142	0.962052
0.966121	1.9737	1.4571	1.18592
1.02817	1.81294	1.17313	1.25156
1.02026	1.81983	1.5386
	1.77629	1.657
	1.58455	1.30326
		1.34192
e
EGTts>, MTts>	EGTts>yki[S3A], MTts>	EGTts>yki[S3A], MTts>Fbl-RNAi	EGTts>yki[S3A], MTts>dPANK4
0.03368578*	705.591	679.35	476.668
1.06633	895.941	658.015	781.774
1.08027	704.954	816.451	546.971
1.00012	1065.54	652.397	321.018
0.76780343*	1148.42	554.48	1033.38
1.08608	900.693	664.594
	1064.47	738.915
	903.669
	730.272
	1055.08
	883.323
	994.962
	960.134
f
EGTts>, MTts>	EGTts>yki[S3A], MTts>	EGTts>yki[S3A], MTts>Fbl-RNAi	EGTts>yki[S3A], MTts>dPANK4
3	251	138	194
1	219	63	150
1	178	167	97
4	213	118	203
1	297	126	184
3	190	198	78
2	193	226	67
3	277	86	90
2	281	137	158
2	246	111	44
2	260		123
9*	181
5	213
7*	251
8*	270
h
EGTts>, MTts>	EGTts>yki[S3A], MTts>	EGTts>yki[S3A], MTts>Fbl-RNAi	EGTts>yki[S3A], MTts>dPANK4
4.05015	4.93244	3.64302	3.44196
3.28403	5.24273	3.58927	3.28114
2.59244	6.21806	3.39579	3.55728
3.12578	6.10424	3.19966	3.76214
3.46078	5.08648	5.2144063*	4.05843
2.53145	6.39179	3.72172	3.5878
3.4589	4.58217	3.10054	5.44769227*
3.19936	5.20398	2.77875	3.6663
2.79654	5.36834	3.33395	2.66201351*
3.56094	4.57797	3.65708	3.33159
3.52288	6.05644	3.34486	3.34728
3.36649	6.79621		3.6029
i
Days elapsed	EGTts>yki[S3A], MTts>	EGTts>yki[S3A], MTts>Fbl-RNAi	EGTts>, MTts>
3	1	0	0
6	1	0	0
7	1	0	0
7	1	0	0
7	1	0	0
7	1	0	0
7	1	0	0
7	1	0	0
7	1	0	0
7	1	0	0
7	1	0	0
7	1	0	0
7	1	0	0
7	1	0	0
7	1	0	0
7	1	0	0
7	1	0	0
7	1	0	0
8	1	0	0
8	1	0	0
8	1	0	0
8	1	0	0
8	1	0	0
8	1	0	0
8	1	0	0
8	1	0	0
8	1	0	0
8	1	0	0
8	1	0	0
8	1	0	0
8	1	0	0
8	1	0	0
8	1	0	0
8	1	0	0
8	1	0	0
8	1	0	0
8	1	0	0
8	1	0	0
8	1	0	0
8	1	0	0
8	1	0	0
8	1	0	0
9	1	0	0
9	1	0	0
9	1	0	0
9	1	0	0
9	1	0	0
9	1	0	0
9	1	0	0
9	1	0	0
9	1	0	0
9	1	0	0
9	1	0	0
9	1	0	0
9	1	0	0
9	1	0	0
9	1	0	0
9	1	0	0
9	1	0	0
9	1	0	0
9	1	0	0
5	0	1	0
6	0	1	0
8	0	1	0
8	0	1	0
8	0	1	0
8	0	1	0
8	0	1	0
8	0	1	0
8	0	1	0
8	0	1	0
8	0	1	0
8	0	1	0
8	0	1	0
9	0	1	0
9	0	1	0
9	0	1	0
9	0	1	0
9	0	1	0
9	0	1	0
9	0	1	0
9	0	1	0
9	0	1	0
9	0	1	0
9	0	1	0
9	0	1	0
9	0	1	0
9	0	1	0
9	0	1	0
9	0	1	0
9	0	1	0
9	0	1	0
9	0	1	0
10	0	1	0
10	0	1	0
10	0	1	0
10	0	1	0
10	0	1	0
10	0	1	0
10	0	1	0
10	0	1	0
10	0	1	0
10	0	1	0
10	0	1	0
10	0	1	0
10	0	1	0
10	0	1	0
10	0	1	0
10	0	1	0
11	0	1	0
11	0	1	0
11	0	1	0
11	0	1	0
11	0	1	0
11	0	1	0
11	0	1	0
11	0	1	0
11	0	1	0
11	0	1	0
11	0	1	0
11	0	1	0
11	0	1	0
j
Hmgcr			Fpps			qm			beta-GGT-I
EGTts>	EGTts>yki[S3A]		EGTts>	EGTts>yki[S3A]		EGTts>	EGTts>yki[S3A]		EGTts>	EGTts>yki[S3A]
0.865439	1.19547		0.845595	2.59572		0.847176	1.58989		0.856861	1.82607
1.37833	1.18864		1.23162	1.31312		1.29342	1.45467		1.12489	1.64425
0.574912	0.953797391*		0.853511	2.31338		0.636703	1.30703		0.713969	1.38683
1.18132	1.17303		1.06928	1.4847		1.2227	1.38633		1.30428	1.85086
k
MVA			GPP			FPP
EGTts>	EGTts>yki[S3A]		EGTts>	EGTts>yki[S3A]		EGTts>	EGTts>yki[S3A]
6.71009269*	3.72097		0.759456	49.2258		1.57476	18.0026
1.5	6.7274		0.921105	51.432		0.618027	72.505
0.75	8.20215		1.00951	65.6497		0.797823	81.2933
0.75			1.30993			1.00939
l
0	0.25	0	0.25
EGTts>	EGTts>	EGTts>yki[S3A]	EGTts>yki[S3A]
18*	48*	87	19
28*	4	58	30
1	3	79	92
1	1	84	40
0	1	99	57
2	0	66
5	2
m
0	0.25	0	0.25
EGTts>	EGTts>	EGTts>yki[S3A]	EGTts>yki[S3A]
3.75979	3.06201	7.708	4.65512
3.86494	3.36068	7.56047	6.31774
3.37833	3.73703	6.41651	4.16489
2.81283	2.93505	7.49484	4.73561
3.57719	3.10044	7.43507	4.27598
3.43708	2.93129	5.69033	3.59243

## Sheet: Fig. 5
Figure 5
a
dPANK4			Fbl
MTts>	MTts>Myc		MTts>	MTts>Myc
0.818731	0.536679		0.791921	4.00182
0.862351	0.166037		1.20825	2.13958
1.31892	0.256329		0.999827	2.27471
c
Neg			dPANK4			Fbl
IgG	anti-HA		IgG	anti-HA		IgG	anti-HA
1	1.95925		1	4.89095		1	15.0856
1	1		1	21.8203		1	11.688
1	1.06876		1	14.1666		1	23.1198
e
MTts>	MTts>Myc
0	39
5	18
3	4
4	30
4	13
14	22
1	20
1	48
5	15
8	29
	42
	18
	21
f
Day 6			Day 8
EGTts>	EGTts>yki[S3A]		EGTts>	EGTts>yki[S3A]
0.92866	4.27383		1.30933	2.83907
1.02607	3.77662		0.698093	2.20906
1.04497	3.65672		0.993538	2.57454
g
dPANK4				Fbl
EGTts>, MTts>	EGTts>yki[S3A], MTts>	EGTts>yki[S3A], MTts>Myc-RNAi		EGTts>, MTts>	EGTts>yki[S3A], MTts>	EGTts>yki[S3A], MTts>Myc-RNAi
0.962581	0.313116	0.473953		0.996596	4.70842	2.39198
1.1667	0.253441	0.475564		1.17788	2.75331	3.00083
0.870716	0.285218	0.46319		0.825525	4.09425	2.08867
i
EGTts>, MTts>	EGTts>yki[S3A], MTts>	EGTts>yki[S3A], MTts>Myc-RNAi
0.940166	2.07823	1.15095
0.934954	1.51025	0.775569
1.12488	2.04175	1.04044
	1.97297	1.10505
	1.81549	1.00047
	1.90628	0.868141
	1.53672
j
EGTts>, MTts>	EGTts>yki[S3A], MTts>	EGTts>yki[S3A], MTts>Myc-RNAi
1.29725	145.979	88.13
0.921327	116.437	16.5762
0.781422	137.287	65.181
	163.334	39.6242
	112.162	24.9688
	153.578	30.6452
	144.123
k
EGTts>, MTts>	EGTts>yki[S3A], MTts>	EGTts>yki[S3A], MTts>Myc-RNAi
8	152	57
7	169	106
5	223	71
3	157	65
8	142	87
4	139	92
8	191	72
	186	131
	78	77
l
EGTts>, MTts>	EGTts>yki[S3A], MTts>	EGTts>yki[S3A], MTts>Myc-RNAi
3.21736	4.20555	3.09887
3.2557	3.91217	2.91484
3.12585	4.53625	2.44774
3.17521	5.6448	2.66487
3.17192	4.70523	3.13944
3.25981	4.04732	3.54753
3.40638	4.64523	2.91009
3.02788	3.94936	3.13945
2.83686	4.06559	3.19222
2.98565	4.54983	3.00343
3.11808	3.81316	3.42843
	3.60031	2.70356
	4.90993
m
Days elapsed	EGTts>, MTts>	EGTts>yki[S3A], MTts>	EGTts>yki[S3A], MTts>Myc-RNAi
8	1	0	0
6	0	1	0
6	0	1	0
7	0	1	0
7	0	1	0
7	0	1	0
7	0	1	0
7	0	1	0
7	0	1	0
7	0	1	0
7	0	1	0
7	0	1	0
7	0	1	0
7	0	1	0
7	0	1	0
8	0	1	0
8	0	1	0
8	0	1	0
8	0	1	0
8	0	1	0
8	0	1	0
8	0	1	0
8	0	1	0
9	0	1	0
9	0	1	0
9	0	1	0
9	0	1	0
9	0	1	0
9	0	1	0
9	0	1	0
9	0	1	0
9	0	1	0
9	0	1	0
9	0	1	0
9	0	1	0
9	0	1	0
8	0	0	1
8	0	0	1
8	0	0	1
9	0	0	1
9	0	0	1
9	0	0	1
9	0	0	1
9	0	0	1
9	0	0	1
9	0	0	1
10	0	0	1
10	0	0	1
10	0	0	1
10	0	0	1
10	0	0	1
10	0	0	1
10	0	0	1
10	0	0	1
10	0	0	1
10	0	0	1
11	0	0	1
11	0	0	1
11	0	0	1
11	0	0	1
11	0	0	1
11	0	0	1
11	0	0	1
12	0	0	1
12	0	0	1
12	0	0	1
12	0	0	1
13	0	0	1
13	0	0	1
13	0	0	1
13	0	0	1
15	0	0	1
n
Myc			dPANK4			Fbl
Mexts>	Mexts>Pvf1		Mexts>	Mexts>Pvf1		Mexts>	Mexts>Pvf1
1.1746	1.37226		1.12322	0.857615		1.13329	1.65301
1.02698	1.58198		0.933135	0.672072		1.17376	1.08412
0.798423	1.83032		0.943647	0.697674		0.692958	1.37038
o
Myc			dPANK4			Fbl
MTts>	MTts>Pvr[Act]		MTts>	MTts>Pvr[Act]		MTts>	MTts>Pvr[Act]
0.82426	2.41653		0.963486	0.065455		0.877694	1.07227
1.4834	4.00145		1.27427	0.062258		1.18714	1.1376
0.69234	3.23522		0.832071	0.059902		0.938341	1.05134
p
Myc				dPANK4				Fbl
EGTts>, MTts>	EGTts>yki[S3A], MTts>	EGTts>yki[S3A], MTts>Pvr-RNAi		EGTts>, MTts>	EGTts>yki[S3A], MTts>	EGTts>yki[S3A], MTts>Pvr-RNAi		EGTts>, MTts>	EGTts>yki[S3A], MTts>	EGTts>yki[S3A], MTts>Pvr-RNAi
0.80362	18.0462	6.50585		0.946057	0.618986	0.811788		0.602161	4.39214	1.71958
1.19761	9.43504	6.20505		1.05394	0.622253	0.889623		1.39786	3.78203	2.37466
1	14.3455	1.02633		1	0.312105	0.72333		1	9.85313	1.45578

## Sheet: Fig. 6
Figure 6
b-i
Patient.ID	STUDY_ID	SAMPLE_ID	OS_STATUS	OS_MONTHS	DFS_STATUS	DFS_MONTHS	DSS_STATUS	DSS_MONTHS	PFS_STATUS	PFS_MONTHS	COASY	DHDDS	FDPS	FNTA	FNTB	GGPS1	HMGCR	HMGCS1	HMGCS2	IDI1	IDI2	MVD	MVK	MYC	NUS1	PANK1	PANK2	PANK3	PANK4	PDSS1	PDSS2	PGGT1B	PMVK	PPAT	PPCDC	PPCS	SRD5A3	Aneuploidy_Score	Diagnosis_Age	Tumor_Stage	Metastasis_Stage	Race_Category	Sex	OS_STATUS_BIN
TCGA-2K-A9WE	kirp_tcga_pan_can_atlas_2018	TCGA-2K-A9WE-01	0:LIVING	7.03554	0:DiseaseFree	7.03554	0:ALIVE OR DEAD TUMOR FREE	7.03554	0:CENSORED	7.03554	-0.3176	0.2426	-0.6124	-0.5116	0.2056	-0.758	-0.1637	-0.4027	-0.3172	-0.2541	-0.4225	0.0066	0.7145	1.0054	-0.153	-0.1032	2.1188	-0.2713	0.021	-0.3699	-0.5846	1.1144	-0.1324	-0.1121	1.0164	-0.3998	0.4785	12	53	T2B	M0	White	Male	0
TCGA-2Z-A9J1	kirp_tcga_pan_can_atlas_2018	TCGA-2Z-A9J1-01	0:LIVING	75.5499	0:DiseaseFree	75.5499	0:ALIVE OR DEAD TUMOR FREE	75.5499	0:CENSORED	75.5499	1.099	0.1076	0.6438	-0.7465	-0.4729	-0.208	-0.1965	0.0362	-0.3731	-0.4868	0.4773	0.7085	1.0665	-0.3786	-0.5266	0.1504	0.8639	-1.3416	0.564	0.5958	0.5986	-0.6002	0.4531	-0.9354	0.7866	0.5579	-0.6309	13	71	T1A	MX	White	Male	0
TCGA-2Z-A9J2	kirp_tcga_pan_can_atlas_2018	TCGA-2Z-A9J2-01	0:LIVING	59.0131	0:DiseaseFree	59.0131	0:ALIVE OR DEAD TUMOR FREE	59.0131	0:CENSORED	59.0131	1.8483	1.0714	2.7132	1.3565	0.5088	0.9195	-1.1225	-1.8907	0.9576	0.7124	1.6072	0.244	1.3378	1.7108	0.1831	0.5776	-0.62	-0.4599	-0.6799	1.4272	-0.1629	-0.7808	2.5515	0.2525	2.1195	2.1781	1.3821	7	71	T1A	MX	White	Female	0
TCGA-2Z-A9J3	kirp_tcga_pan_can_atlas_2018	TCGA-2Z-A9J3-01	1:DECEASED	58.224	NA	NA	1:DEAD WITH TUMOR	58.224	1:PROGRESSION	25.9723	0.7194	-0.8055	-0.5063	-2.0547	0.8607	0.4135	0.1496	0.8762	-1.1867	-0.1192	0.1026	0.7553	-0.3015	-0.2583	0.6745	-0.789	-1.1872	-1.4003	0.1704	0.3702	0.0378	-0.3896	0.3934	0.2588	-0.2698	0.2053	0.1164	10	67	T2	MX	White	Male	1
TCGA-2Z-A9J5	kirp_tcga_pan_can_atlas_2018	TCGA-2Z-A9J5-01	0:LIVING	100.273	NA	NA	0:ALIVE OR DEAD TUMOR FREE	100.273	0:CENSORED	100.273	0.4682	0.1639	1.0653	-0.69	-0.6065	-1.0984	-1.4113	-1.4495	-0.1421	-0.6832	1.1563	0.9795	2.1862	0.6468	-0.8095	-0.42	-0.1301	-0.8832	0.39	-0.3956	-0.5079	-1.0391	1.107	-1.224	1.0717	0.3043	0.0394	12	80	T2	MX	White	Male	0
TCGA-2Z-A9J6	kirp_tcga_pan_can_atlas_2018	TCGA-2Z-A9J6-01	0:LIVING	56.909	NA	NA	0:ALIVE OR DEAD TUMOR FREE	56.909	0:CENSORED	56.909	0.0913	-0.3387	0.3155	-0.352	0.4966	-0.7635	-0.7334	0.0526	-0.2543	-0.7069	-0.2621	0.7543	1.1987	0.6205	-0.7292	0.0283	-0.5105	-0.7639	1.1199	0.0208	0.7865	-0.4758	0.6087	-1.2857	0.3395	0.1997	-1.7396	11	60	T1A	MX	White	Male	0
TCGA-2Z-A9J7	kirp_tcga_pan_can_atlas_2018	TCGA-2Z-A9J7-01	1:DECEASED	4.56981	NA	NA	1:DEAD WITH TUMOR	4.56981	1:PROGRESSION	3.15613	1.1397	-0.787	0.2444	0.9146	0.5082	0.592	-0.0477	-0.1415	-1.1867	-0.0997	2.9621	-0.2254	-0.8855	-0.7611	0.1246	-0.7481	0.6637	-1.8131	0.8955	1.7633	-1.0467	-1.0646	0.4499	0.0987	0.6106	0.2184	0.9849	6	63	T2	M1	White	Male	1
TCGA-2Z-A9J8	kirp_tcga_pan_can_atlas_2018	TCGA-2Z-A9J8-01	0:LIVING	91.725	1:Recurred/Progressed	16.6354	0:ALIVE OR DEAD TUMOR FREE	91.725	1:PROGRESSION	16.6354	-0.2611	-1.3413	1.7939	0.1751	0.5934	1.1509	0.5284	0.2707	0.0789	0.7246	1.4263	-1.6397	0.0599	0.9226	-1.4992	-0.6554	0.2931	0.695	-3.3357	1.4948	-0.2803	1.5565	0.1562	1.1869	0.1455	-1.0261	0.9708	2	50	T1B	MX	White	Male	0
TCGA-2Z-A9J9	kirp_tcga_pan_can_atlas_2018	TCGA-2Z-A9J9-01	0:LIVING	75.4184	0:DiseaseFree	75.4184	0:ALIVE OR DEAD TUMOR FREE	75.4184	0:CENSORED	75.4184	-2.3038	-0.3983	1.4013	0.5084	0.0997	-0.1162	0.9517	-0.6426	1.0298	0.8008	0.9327	-0.825	-1.6524	0.0837	0.6652	0.1465	0.576	0.1594	0.526	-1.5684	-0.2629	0.6483	-0.1186	0.3453	0.5103	0.4554	-0.1728	0	77	T1A	MX	Black or African American	Male	0
TCGA-2Z-A9JD	kirp_tcga_pan_can_atlas_2018	TCGA-2Z-A9JD-01	0:LIVING	34.8489	NA	NA	0:ALIVE OR DEAD TUMOR FREE	34.8489	0:CENSORED	34.8489	0.6654	0.337	1.0097	-1.2725	-0.1013	0.402	1.3573	0.2581	0.6441	1.1001	0.3744	-1.1875	0.0777	2.4315	0.6855	3.0013	-0.4424	0.4658	0.8244	0.943	1.3327	0.1754	1.0112	-0.6973	-0.6145	1.4418	-0.0301	4	66	T1A	MX	White	Male	0
TCGA-2Z-A9JE	kirp_tcga_pan_can_atlas_2018	TCGA-2Z-A9JE-01	0:LIVING	56.8103	0:DiseaseFree	56.8103	0:ALIVE OR DEAD TUMOR FREE	56.8103	0:CENSORED	56.8103	0.83	-0.4076	1.0294	1.1358	1.5768	1.3782	-0.0984	-0.2473	-1.1867	-0.0504	1.107	-0.2362	-0.6178	-0.2543	-0.6159	-0.4853	-0.0659	-1.0595	1.2442	0.6225	0.0836	-1.132	0.954	-1.3719	1.111	1.6637	0.2809	4	59	T1A	MX	White	Male	0
TCGA-2Z-A9JG	kirp_tcga_pan_can_atlas_2018	TCGA-2Z-A9JG-01	0:LIVING	54.6405	0:DiseaseFree	54.6405	0:ALIVE OR DEAD TUMOR FREE	54.6405	0:CENSORED	54.6405	0.3837	-0.3191	-0.1833	1.0429	-0.1806	-1.8027	1.7039	1.2318	-0.1289	-0.234	0.4876	-0.6557	0.9713	1.302	-0.9409	0.4488	1.1843	0.0931	0.5086	0.4425	0.254	0.5106	-0.3841	0.9272	-0.5242	-0.165	0.3412	21	64	T1A	MX	White	Male	0
TCGA-2Z-A9JI	kirp_tcga_pan_can_atlas_2018	TCGA-2Z-A9JI-01	0:LIVING	51.5172	1:Recurred/Progressed	9.40264	0:ALIVE OR DEAD TUMOR FREE	51.5172	1:PROGRESSION	9.40264	-0.0324	-1.5323	1.1405	1.8511	-1.069	0.0109	0.8605	1.0589	-0.8852	0.5099	1.2962	-0.6555	0.7925	2.2367	-0.2333	0.1311	1.1948	-0.2443	-1.5354	1.3712	-1.3552	0.4131	1.1862	1.4314	0.3453	-0.9773	1.3076	17	38	T3A	MX	White	Male	0
TCGA-2Z-A9JJ	kirp_tcga_pan_can_atlas_2018	TCGA-2Z-A9JJ-01	0:LIVING	39.879	0:DiseaseFree	39.879	0:ALIVE OR DEAD TUMOR FREE	39.879	0:CENSORED	39.879	-0.6528	0.3059	0.5996	-0.7648	-0.4686	-0.429	0.6499	-0.9612	-1.0341	-0.0397	0.0688	-0.3057	-0.235	-0.0927	-0.1097	-0.3423	1.2783	0.488	-0.7998	-1.5805	-0.8797	-0.0405	-0.1477	0.5025	-1.6871	0.1753	-0.7798	6	69	T1A	M0	White	Female	0
TCGA-2Z-A9JK	kirp_tcga_pan_can_atlas_2018	TCGA-2Z-A9JK-01	0:LIVING	38.9914	NA	NA	0:ALIVE OR DEAD TUMOR FREE	38.9914	1:PROGRESSION	10.6519	-1.4906	-0.4313	0.4315	1.0223	-0.9597	0.0649	3.4969	-1.3477	2.0665	-0.2808	-0.6209	-0.5067	0.3627	0.1271	0.4031	0.7028	1.049	0.3252	-0.4859	1.035	0.8853	1.4289	0.2026	0.3269	0.5702	0.732	1.0898	2	50	T3A	MX	White	Male	0
TCGA-2Z-A9JL	kirp_tcga_pan_can_atlas_2018	TCGA-2Z-A9JL-01	0:LIVING	33.0736	0:DiseaseFree	33.0736	0:ALIVE OR DEAD TUMOR FREE	33.0736	0:CENSORED	33.0736	-0.839	-0.5689	0.6348	-0.0943	-0.3762	0.3493	-0.3292	0.3201	-1.1867	0.0828	0.8978	-0.8114	0.2238	-0.5909	-0.0965	-1.0333	-0.5766	-0.2349	0.5652	-0.7765	-0.543	-0.2851	-0.3837	-0.3848	-0.0864	0.5721	-0.9771	2	47	T1A	MX	Black or African American	Male	0
TCGA-2Z-A9JM	kirp_tcga_pan_can_atlas_2018	TCGA-2Z-A9JM-01	0:LIVING	30.7065	NA	NA	0:ALIVE OR DEAD TUMOR FREE	30.7065	0:CENSORED	30.7065	-0.4551	-0.3958	-0.503	0.5559	-0.1149	0.3462	-0.4728	-0.3544	-0.5313	-0.6106	0.962	-0.3522	0.6624	-0.5433	-0.3832	-0.6564	1.2042	-0.631	0.5682	0.3785	0.0502	-0.3015	0.1408	-0.1363	0.2218	0.4184	-0.5791	9	28	T1A	MX	White	Male	0
TCGA-2Z-A9JN	kirp_tcga_pan_can_atlas_2018	TCGA-2Z-A9JN-01	0:LIVING	24.3285	0:DiseaseFree	24.3285	0:ALIVE OR DEAD TUMOR FREE	24.3285	0:CENSORED	24.3285	-0.4829	1.3956	0.2837	-1.3813	-0.4272	0.5315	0.1797	-1.175	2.0739	1.1592	-0.4224	-0.9442	-0.6382	-1.6606	0.6568	1.1297	0.9282	1.39	0.46	-0.9825	0.8801	1.8611	-0.0912	1.0502	-0.0144	0.7731	-1.2957	0	50	T1A	MX	Black or African American	Female	0
TCGA-2Z-A9JO	kirp_tcga_pan_can_atlas_2018	TCGA-2Z-A9JO-01	0:LIVING	31.1997	0:DiseaseFree	31.1997	0:ALIVE OR DEAD TUMOR FREE	31.1997	0:CENSORED	31.1997	-0.7991	2.5607	1.2269	-0.4027	0.0056	0.8178	-0.2435	-0.1453	0.9556	1.6334	0.9601	-0.2959	-0.2085	0.0438	0.4361	1.414	0.5064	0.6682	1.6109	0.3892	1.698	0.0493	0.8229	0.4703	0.5613	1.3662	-0.2418	0	56	T1B	MX	Black or African American	Female	0
TCGA-2Z-A9JP	kirp_tcga_pan_can_atlas_2018	TCGA-2Z-A9JP-01	0:LIVING	29.3586	0:DiseaseFree	29.3586	0:ALIVE OR DEAD TUMOR FREE	29.3586	0:CENSORED	29.3586	2.0428	0.6392	0.5578	0.719	-0.2078	0.0488	-1.1313	-0.7768	-1.1867	-0.6905	0.112	1.0298	-0.3962	-0.9512	-0.7229	0.0142	0.1654	-0.612	0.3306	0.3249	-0.4028	-0.0872	1.6077	-1.1217	1.1443	1.0612	0.9143	10	63	T1A	MX	White	Male	0
TCGA-2Z-A9JQ	kirp_tcga_pan_can_atlas_2018	TCGA-2Z-A9JQ-01	0:LIVING	25.5778	NA	NA	0:ALIVE OR DEAD TUMOR FREE	25.5778	1:PROGRESSION	19.7258	1.6517	-0.3779	1.9474	-0.1482	-2.5729	1.5122	-0.2072	0.3019	-1.1867	-0.0697	2.0643	2.3665	-0.8937	-1.9147	-0.6823	0.7906	-0.439	-1.6121	-0.6709	-1.8447	0.3211	-0.5845	3.1121	-2.3486	3.5339	0.9468	1.6127	6	66	T1A	MX	White	Male	0
TCGA-2Z-A9JR	kirp_tcga_pan_can_atlas_2018	TCGA-2Z-A9JR-01	0:LIVING	5.29309	NA	NA	0:ALIVE OR DEAD TUMOR FREE	5.29309	0:CENSORED	5.29309	-0.0107	-0.2596	-0.1213	-0.8865	0.3659	-0.4436	-0.4835	0.1151	-1.001	-0.2195	-0.8269	0.7314	-0.7911	-0.0192	-0.1645	0.4765	-0.4925	-0.5179	-0.0966	0.0472	0.4543	0.6006	0.8882	-1.0629	0.0732	-0.1456	-0.706	6	57	T1A	MX	White	Male	0
TCGA-2Z-A9JS	kirp_tcga_pan_can_atlas_2018	TCGA-2Z-A9JS-01	1:DECEASED	16.1752	0:DiseaseFree	16.1752	0:ALIVE OR DEAD TUMOR FREE	16.1752	0:CENSORED	16.1752	-0.0111	0.2598	-0.0097	0.0854	0.58	0.3958	0.6686	1.5143	-1.0519	0.1235	-0.061	0.4265	-0.5648	-0.6579	0.4109	0.3789	1.0752	0.0701	0.2691	0.2881	0.6413	0.0634	0.2711	0.3148	-0.0624	0.4622	-0.6727	9	74	T1A	MX	White	Male	1
TCGA-2Z-A9JT	kirp_tcga_pan_can_atlas_2018	TCGA-2Z-A9JT-01	0:LIVING	22.4874	0:DiseaseFree	22.4874	0:ALIVE OR DEAD TUMOR FREE	22.4874	0:CENSORED	22.4874	2.2558	0.5683	1.0691	-0.9011	-0.4751	0.152	-2.1003	-1.2171	-1.1867	-0.954	1.4548	2.6649	1.9804	-0.6284	-1.5888	-0.1028	1.2698	-1.3034	0.0016	-0.3596	0.1195	-1.6137	2.7314	-1.4443	2.2574	0.662	0.8461	11	71	T1A	MX	White	Male	0
TCGA-4A-A93W	kirp_tcga_pan_can_atlas_2018	TCGA-4A-A93W-01	0:LIVING	0.131505	0:DiseaseFree	0.131505	0:ALIVE OR DEAD TUMOR FREE	0.131505	0:CENSORED	0.131505	0.4175	-0.8587	-0.2674	0.2296	0.1597	1.2349	-0.6915	1.003	-1.1867	-0.5102	0.6372	0.237	-0.1183	-2.3736	0.5456	-1.129	1.0101	-1.2671	1.1906	-0.638	-0.7797	-0.7978	-0.056	-0.3895	0.7363	0.0398	1.2495	6	66	T1A	M0	White	Female	0
TCGA-4A-A93X	kirp_tcga_pan_can_atlas_2018	TCGA-4A-A93X-01	0:LIVING	12.8218	NA	NA	0:ALIVE OR DEAD TUMOR FREE	12.8218	0:CENSORED	12.8218	0.79	0.07	1.643	1.3461	1.6897	-0.9907	1.0608	1.472	0.6576	1.5157	2.346	0.3007	0.3362	0.9685	1.3517	0.8542	0.1856	0.1797	0.1255	1.5908	2.9612	0.4985	0.177	0.9611	-0.4743	1.0335	0.5156	24	58	T3A	MX	White	Male	0
TCGA-4A-A93Y	kirp_tcga_pan_can_atlas_2018	TCGA-4A-A93Y-01	0:LIVING	11.5725	0:DiseaseFree	11.5725	0:ALIVE OR DEAD TUMOR FREE	11.5725	0:CENSORED	11.5725	-1.796	-0.1827	0.476	-0.2532	-0.2835	-0.5229	-1.0803	-1.3323	-0.871	0.1679	0.1208	-0.0805	-2.2758	0.6171	0.2437	0.2007	2.1376	0.1807	-0.0423	0.0522	-0.286	0.8156	0.1036	0.1832	1.0716	-1.173	1.6146	NA	63	T2B	M0	Black or African American	Female	0
TCGA-5P-A9JU	kirp_tcga_pan_can_atlas_2018	TCGA-5P-A9JU-01	0:LIVING	12.2629	0:DiseaseFree	12.2629	0:ALIVE OR DEAD TUMOR FREE	12.2629	0:CENSORED	12.2629	-0.1683	1.4075	1.094	0.1889	2.2329	0.4641	0.4549	-0.015	-1.1867	-1.0989	-1.7654	-2.7121	0.4645	0.7874	-2.0675	-0.0673	-0.6478	-0.5715	-0.6375	1.7381	-1.2738	0.0547	1.188	0.7505	0.7127	1.9499	2.297	7	81	T3A	M0	White	Male	0
TCGA-5P-A9JV	kirp_tcga_pan_can_atlas_2018	TCGA-5P-A9JV-01	0:LIVING	67.1664	0:DiseaseFree	67.1664	0:ALIVE OR DEAD TUMOR FREE	67.1664	0:CENSORED	67.1664	-2.0743	-0.2928	1.3334	-1.1062	-0.4672	-0.9416	-0.21	-0.9011	1.256	0.8563	0.2534	-0.6115	-0.2893	0.021	-0.0966	1.3692	0.7483	0.0661	0.4929	0.8689	-0.4412	0.184	-0.0338	0.044	0.1439	0.6937	-0.0196	2	49	T1A	NA	White	Male	0
TCGA-5P-A9JW	kirp_tcga_pan_can_atlas_2018	TCGA-5P-A9JW-01	0:LIVING	106.552	1:Recurred/Progressed	106.125	0:ALIVE OR DEAD TUMOR FREE	106.552	1:PROGRESSION	106.125	-0.2803	0.941	0.1862	-0.2309	0.339	-0.5097	-1.9531	-0.7454	-0.5388	-0.5879	0.0921	1.013	0.8478	0.294	0.0162	-0.6189	0.2504	-0.3345	-0.4644	0.0933	-0.2796	0.2307	1.0109	-0.8396	0.7853	0.9623	0.0284	4	64	T1A	MX	White	Male	0
TCGA-5P-A9JY	kirp_tcga_pan_can_atlas_2018	TCGA-5P-A9JY-01	1:DECEASED	49.5775	0:DiseaseFree	49.5775	0:ALIVE OR DEAD TUMOR FREE	49.5775	0:CENSORED	49.5775	0.211	-0.9914	-0.7489	0.0762	0.8838	-0.616	-1.1692	-0.039	-0.9682	-1.724	-0.1797	1.0571	0.3362	-1.4231	-1.5291	-0.9068	-0.5087	-1.7175	0.1988	1.6005	-0.4977	-1.4369	0.3938	-1.2563	0.3202	0.1622	-0.1726	11	79	T2	MX	White	Male	1
TCGA-5P-A9JZ	kirp_tcga_pan_can_atlas_2018	TCGA-5P-A9JZ-01	0:LIVING	90.2127	0:DiseaseFree	90.2127	0:ALIVE OR DEAD TUMOR FREE	90.2127	0:CENSORED	90.2127	0.8735	0.5833	0.1348	-0.1428	0.3733	0.2162	-0.9121	-0.738	-1.1867	0.0044	-0.4084	0.0618	-0.7398	-0.5393	-0.0811	-0.4868	-0.1751	-0.2468	1.5227	0.3907	0.0807	0.3478	0.5167	0.0605	0.0896	1.0102	0.0446	2	51	T1B	NA	White	Female	0
TCGA-5P-A9K0	kirp_tcga_pan_can_atlas_2018	TCGA-5P-A9K0-01	0:LIVING	22.2573	NA	NA	0:ALIVE OR DEAD TUMOR FREE	22.2573	0:CENSORED	22.2573	1.6842	0.3173	0.5246	-0.0995	0.1033	-0.6257	-0.7398	-0.129	-1.1867	-0.636	0.5674	0.0065	0.0639	0.4115	-0.1585	0.0843	1.4251	-0.787	0.9056	0.4651	-0.0639	-0.3013	0.105	0.7155	-0.1672	1.2685	-0.4558	10	75	T1A	MX	White	Male	0
TCGA-5P-A9K2	kirp_tcga_pan_can_atlas_2018	TCGA-5P-A9K2-01	0:LIVING	78.6402	0:DiseaseFree	78.6402	0:ALIVE OR DEAD TUMOR FREE	78.6402	0:CENSORED	78.6402	0.7984	-0.808	-1.0125	0.4354	1.1493	-0.5396	-1.8876	-0.4346	-1.1867	-2.8446	-0.0658	1.323	0.7347	-0.6895	-2.1871	-1.3973	0.3202	-2.5292	0.4826	0.4491	-0.9027	-2.4442	-0.2014	-2.3018	1.3745	-0.9541	-1.7066	10	62	T1B	MX	White	Male	0
TCGA-5P-A9K3	kirp_tcga_pan_can_atlas_2018	TCGA-5P-A9K3-01	1:DECEASED	15.4848	NA	NA	1:DEAD WITH TUMOR	15.4848	1:PROGRESSION	0.558898	1.3825	0.5731	1.3409	0.9734	0.0033	1.6719	-0.0281	-0.0934	1.232	1.271	1.068	-0.0202	0.7066	0.8517	1.1546	-0.0567	-0.283	0.7532	-1.6166	2.78	-0.3179	0.7236	1.0276	-0.1568	1.2425	0.846	2.6258	10	59	T2	MX	White	Male	1
TCGA-5P-A9K4	kirp_tcga_pan_can_atlas_2018	TCGA-5P-A9K4-01	0:LIVING	71.802	0:DiseaseFree	71.802	0:ALIVE OR DEAD TUMOR FREE	71.802	0:CENSORED	71.802	0.9931	-0.7832	-0.1255	0.2972	0.8929	-0.6671	-1.3103	1.0643	-1.1867	-0.8676	-1.0491	0.647	0.462	-0.4645	0.466	-1.5682	0.3133	-1.2608	-0.0259	0.0004	0.6236	-0.3748	0.0915	-0.2731	0.1166	0.6486	-0.7865	10	54	T1B	MX	White	Male	0
TCGA-5P-A9K6	kirp_tcga_pan_can_atlas_2018	TCGA-5P-A9K6-01	0:LIVING	62.9253	0:DiseaseFree	62.9253	0:ALIVE OR DEAD TUMOR FREE	62.9253	0:CENSORED	62.9253	0.7955	0.0615	0.79	-0.3512	0.0385	0.5203	-0.2591	-0.3275	-0.1195	0.4234	0.617	0.5361	-0.2826	-0.7442	-0.2161	0.8765	1.5892	-0.6872	0.4326	0.2476	0.6663	-0.4042	0.9301	-0.4464	-0.3715	0.9047	0.0543	8	64	T1A	MX	White	Male	0
TCGA-5P-A9K8	kirp_tcga_pan_can_atlas_2018	TCGA-5P-A9K8-01	0:LIVING	43.0351	0:DiseaseFree	43.0351	0:ALIVE OR DEAD TUMOR FREE	43.0351	0:CENSORED	43.0351	-1.1187	-0.1481	1.5396	-1.3309	-0.9743	1.3158	0.7756	1.8775	3.5131	2.0116	-1.2023	-0.1788	-0.4359	-2.6581	1.6148	2.532	0.7707	1.1855	0.1086	0.077	2.3241	1.5109	2.078	-0.5554	1.1913	-1.3964	1.5674	6	51	T3A	MX	White	Female	0
TCGA-5P-A9K9	kirp_tcga_pan_can_atlas_2018	TCGA-5P-A9K9-01	1:DECEASED	19.3642	1:Recurred/Progressed	18.0162	1:DEAD WITH TUMOR	19.3642	1:PROGRESSION	18.0162	0.1914	-0.6659	1.7277	2.5783	-1.1935	-0.2481	0.4509	0.2776	2.4148	1.4348	0.9994	-1.3664	0.827	1.3318	1.0408	0.7047	1.9352	0.7894	-1.1916	1.1587	-0.7294	0.7197	-0.0817	1.8293	-0.0899	0.9654	-1.0122	16	59	T3A	MX	White	Female	1
TCGA-5P-A9KA	kirp_tcga_pan_can_atlas_2018	TCGA-5P-A9KA-01	0:LIVING	12.9862	0:DiseaseFree	12.9862	0:ALIVE OR DEAD TUMOR FREE	12.9862	0:CENSORED	12.9862	-0.8918	-0.3815	-0.1122	-0.4078	0.3111	0.0197	0.4239	1.2013	-0.4456	0.5217	0.3407	-0.888	-0.039	0.0311	0.8401	-0.6832	-0.6655	-0.1135	1.0863	-0.3532	-0.2121	0.2149	-0.3877	-0.962	-0.2306	-0.2549	-0.76	2	61	T1A	MX	White	Male	0
TCGA-5P-A9KC	kirp_tcga_pan_can_atlas_2018	TCGA-5P-A9KC-01	0:LIVING	12.3944	0:DiseaseFree	12.3944	0:ALIVE OR DEAD TUMOR FREE	12.3944	0:CENSORED	12.3944	0.1041	1.6363	-0.0344	-0.6119	-0.0019	-1.1157	0.101	-0.4266	-0.3032	0.8532	-0.1044	-0.7213	0.3963	1.1597	1.1749	1.8014	-0.1415	0.6925	-0.6317	1.8019	1.0059	0.9487	-0.1891	1.7304	0.3303	0.9911	0.6543	6	51	T1B	MX	White	Female	0
TCGA-5P-A9KE	kirp_tcga_pan_can_atlas_2018	TCGA-5P-A9KE-01	0:LIVING	27.0901	0:DiseaseFree	27.0901	0:ALIVE OR DEAD TUMOR FREE	27.0901	0:CENSORED	27.0901	1.1199	0.683	0.5083	-0.2938	-0.0981	0.0265	-0.9237	-1.7879	-0.8786	0.1535	-0.3282	0.0101	-0.1603	0.3291	-0.0073	0.6323	-0.0803	-0.105	0.6622	-0.0111	0.9736	0.4728	0.9939	-0.1091	0.7008	0.9127	1.2018	6	70	T1B	M0	White	Male	0
TCGA-5P-A9KH	kirp_tcga_pan_can_atlas_2018	TCGA-5P-A9KH-01	0:LIVING	67.4294	0:DiseaseFree	67.4294	0:ALIVE OR DEAD TUMOR FREE	67.4294	0:CENSORED	67.4294	-2.8711	-0.168	-1.5423	0.049	0.7048	0.0501	2.6076	1.897	2.8341	2.5408	-1.0658	-0.4527	-1.9386	-1.9419	-0.8766	1.8988	0.0054	1.8829	1.0805	-1.273	0.0143	1.7185	-0.4376	-0.2859	0.0799	-0.4892	-3.0873	10	77	T1A	MX	White	Male	0
TCGA-A4-7286	kirp_tcga_pan_can_atlas_2018	TCGA-A4-7286-01	0:LIVING	18.2135	0:DiseaseFree	18.2135	0:ALIVE OR DEAD TUMOR FREE	18.2135	0:CENSORED	18.2135	0.9079	0.4196	-1.2068	-1.3232	-0.2917	-3.2609	-1.4327	-1.0151	-0.2437	-0.5372	-1.3127	0.3607	1.5645	0.2692	-1.6072	0.1722	0.657	0.0061	0.226	-0.2152	-0.6648	-2.9142	-0.2799	-0.3594	-0.3716	-0.6942	-0.525	23	42	T3A	NA	White	Male	0
TCGA-A4-7287	kirp_tcga_pan_can_atlas_2018	TCGA-A4-7287-01	1:DECEASED	19.6272	1:Recurred/Progressed	7.69307	1:DEAD WITH TUMOR	19.6272	1:PROGRESSION	7.69307	-1.8561	-0.283	2.0949	2.5575	-1.0092	2.6271	1.7745	1.077	3.1783	2.3444	-0.291	-0.1961	-0.6382	0.1586	-0.0458	-0.76	1.6983	0.6499	0.0014	0.9459	-1.2647	0.9238	0.1767	0.8487	1.0684	0.9061	1.2674	12	75	T1	MX	White	Female	1
TCGA-A4-7288	kirp_tcga_pan_can_atlas_2018	TCGA-A4-7288-01	0:LIVING	61.0514	0:DiseaseFree	61.0514	0:ALIVE OR DEAD TUMOR FREE	61.0514	0:CENSORED	61.0514	-0.1363	0.9448	0.1776	-0.5838	1.3919	-0.7748	1.0475	0.7384	-0.2809	0.7571	-2.0157	0.498	-0.4513	-0.2313	0.0328	1.75	0.0616	1.1243	-0.2832	-0.1444	1.562	0.114	1.0051	1.1413	-0.8358	0.3092	0.4915	8	71	T1A	MX	White	Female	0
TCGA-A4-7583	kirp_tcga_pan_can_atlas_2018	TCGA-A4-7583-01	0:LIVING	0.0986291	NA	NA	0:ALIVE OR DEAD TUMOR FREE	0.0986291	0:CENSORED	0.0986291	-0.477	-1.4046	-1.897	-0.5895	-0.6899	-1.9247	1.4848	1.2257	-0.8284	-0.2299	-0.3044	0.9171	0.1779	-0.1468	0.0826	0.3043	-1.2198	0.8652	-1.1526	-1.2571	1.1933	-0.1841	-1.8584	0.4047	-2.4606	-1.8086	-0.4991	6	60	T1	M0	Black or African American	Male	0
TCGA-A4-7584	kirp_tcga_pan_can_atlas_2018	TCGA-A4-7584-01	0:LIVING	21.3696	0:DiseaseFree	21.3696	0:ALIVE OR DEAD TUMOR FREE	21.3696	0:CENSORED	21.3696	0.5911	0.6693	-0.5472	-0.2189	-0.8432	1.2693	0.0473	0.739	-0.3828	0.4765	0.6722	-0.7273	-1.271	-0.5291	0.2881	0.7639	-1.4392	0.4916	-0.5796	-0.4677	-0.1429	0.5531	-0.7589	0.7473	-0.0269	1.1059	-0.9189	7	59	T1A	MX	Black or African American	Male	0
TCGA-A4-7585	kirp_tcga_pan_can_atlas_2018	TCGA-A4-7585-01	1:DECEASED	35.1777	0:DiseaseFree	35.1777	0:ALIVE OR DEAD TUMOR FREE	35.1777	0:CENSORED	35.1777	-0.2737	1.3727	0.8298	0.0977	0.3611	-0.4886	-0.3523	-0.2977	2.2406	1.2098	-1.8784	-1.0552	-0.7058	1.312	0.7231	1.9751	0.1534	1.4664	-0.8017	1.6384	2.0648	0.5581	-0.6357	1.5341	-0.2652	0.6841	0.9555	2	67	T3A	M0	White	Male	1
TCGA-A4-7732	kirp_tcga_pan_can_atlas_2018	TCGA-A4-7732-01	0:LIVING	19.134	0:DiseaseFree	19.134	0:ALIVE OR DEAD TUMOR FREE	19.134	0:CENSORED	19.134	-0.2292	-1.1401	-0.9414	1.1956	-0.2897	1.0554	0.2025	0.5983	-1.1867	-0.1433	0.7619	-0.566	0.2485	-1.4133	0.5283	-0.883	0.1816	-0.5585	1.1334	-0.452	-1.111	-0.4372	-0.5338	-0.3446	0.1955	0.0452	-0.4208	8	55	T2A	MX	Black or African American	Male	0
TCGA-A4-7734	kirp_tcga_pan_can_atlas_2018	TCGA-A4-7734-01	0:LIVING	0.887662	NA	NA	0:ALIVE OR DEAD TUMOR FREE	0.887662	0:CENSORED	0.887662	-1.4485	-0.168	-0.5411	0.2725	-0.1887	0.5744	1.1974	1.5575	0.707	0.8255	0.174	-1.1703	-2.1718	-0.1518	0.7423	-1.3174	1.0964	1.2547	0.88	-1.4093	-0.1335	0.2055	-0.6059	0.2805	-0.6462	-0.4386	0.1685	6	53	T1A	MX	White	Female	0
TCGA-A4-7828	kirp_tcga_pan_can_atlas_2018	TCGA-A4-7828-01	0:LIVING	7.82457	0:DiseaseFree	7.82457	0:ALIVE OR DEAD TUMOR FREE	7.82457	0:CENSORED	7.82457	-2.7094	-0.5976	1.1814	-0.7174	-0.5298	0.1113	0.2248	-1.1427	0.58	1.1299	0.83	-0.4362	-2.0701	1.3248	0.8914	-0.6868	0.4526	0.3303	0.1235	-1.5177	-0.3214	0.8121	-0.5612	-0.189	-0.4865	-0.4363	0.4733	0	74	T1A	M0	Black or African American	Female	0
TCGA-A4-7915	kirp_tcga_pan_can_atlas_2018	TCGA-A4-7915-01	0:LIVING	0.230134	NA	NA	0:ALIVE OR DEAD TUMOR FREE	0.230134	0:CENSORED	0.230134	0.5733	0.5471	0.0253	0.2149	-0.7686	-0.0724	0.5837	-1.2166	-0.3244	0.3445	0.1304	-1.4265	-2.4378	1.2074	1.5576	-1.2073	1.3755	1.3571	-0.8437	-0.5728	-0.7651	1.2316	-1.1265	3.0795	-0.9023	-1.4693	2.1154	3	35	T2B	MX	Black or African American	Female	0
TCGA-A4-7996	kirp_tcga_pan_can_atlas_2018	TCGA-A4-7996-01	0:LIVING	16.6354	1:Recurred/Progressed	16.208	0:ALIVE OR DEAD TUMOR FREE	16.6354	1:PROGRESSION	16.208	-0.2985	0.697	-0.1398	-0.1583	1.6661	0.4277	0.5667	1.2884	-0.6196	0.904	-1.3493	-0.5267	-0.8935	-0.9649	0.3347	0.6269	1.0469	1.2993	-0.1491	1.2007	0.9064	0.6216	-0.1675	0.4848	-1.0071	0.4502	-0.2735	8	61	T1A	MX	White	Female	0
TCGA-A4-7997	kirp_tcga_pan_can_atlas_2018	TCGA-A4-7997-01	0:LIVING	30.4764	NA	NA	0:ALIVE OR DEAD TUMOR FREE	30.4764	0:CENSORED	30.4764	-0.9872	-0.7651	-0.5539	0.1407	-1.6686	0.0526	0.5547	-0.6122	-0.541	-0.0364	-0.7488	-0.9415	-0.0139	0.272	1.5145	-0.4262	0.7246	0.8919	-0.2244	-0.4409	0.8696	2.2987	-1.1799	0.6643	-1.0095	-0.1194	-0.2977	10	67	T1B	M0	White	Male	0
TCGA-A4-8098	kirp_tcga_pan_can_atlas_2018	TCGA-A4-8098-01	0:LIVING	29.4572	0:DiseaseFree	29.4572	0:ALIVE OR DEAD TUMOR FREE	29.4572	0:CENSORED	29.4572	-1.5557	-1.6037	0.4754	1.2501	-2.6721	1.2036	1.7483	0.4588	-0.8573	1.7809	1.5282	0.0099	-0.0901	1.6821	-0.1966	0.2942	-1.7117	0.5435	-1.9328	1.3047	-0.7341	0.4194	-1.3797	2.0477	0.4312	-2.1312	0.9268	9	73	T1A	MX	Black or African American	Male	0
TCGA-A4-8310	kirp_tcga_pan_can_atlas_2018	TCGA-A4-8310-01	0:LIVING	25.6436	0:DiseaseFree	25.6436	0:ALIVE OR DEAD TUMOR FREE	25.6436	0:CENSORED	25.6436	1.3861	1.2612	0.159	-0.7695	-0.0977	-0.5028	-0.2363	0.7946	-0.7206	-0.1455	-1.1087	0.1943	1.6081	0.421	-0.14	0.464	2.0476	0.5479	0.1896	0.5181	0.8296	-0.1705	-0.127	1.0306	0.3857	0.6455	0.5875	12	58	T3A	MX	White	Male	0
TCGA-A4-8311	kirp_tcga_pan_can_atlas_2018	TCGA-A4-8311-01	0:LIVING	23.9669	0:DiseaseFree	23.9669	0:ALIVE OR DEAD TUMOR FREE	23.9669	0:CENSORED	23.9669	-0.0027	0.1556	-0.9067	0.1487	0.704	-0.5872	0.2448	0.9242	-0.9296	-0.9287	0.2754	0.5928	-0.7857	-0.0751	-0.1876	-0.6365	-0.4188	0.2484	-0.015	0.5264	-0.3521	-0.2858	-0.9442	0.4907	-0.2839	-0.5463	-0.6836	12	60	T1A	MX	White	Male	0
TCGA-A4-8312	kirp_tcga_pan_can_atlas_2018	TCGA-A4-8312-01	0:LIVING	23.2765	0:DiseaseFree	23.2765	0:ALIVE OR DEAD TUMOR FREE	23.2765	0:CENSORED	23.2765	-1.5373	1.1855	0.3531	-0.9499	-0.1299	1.4767	1.3492	-0.4907	2.0564	1.4634	-0.2733	-0.3825	-0.3234	-1.5514	1.0458	1.3648	-0.4275	0.4679	0.9078	-0.6467	0.5802	1.6007	0.4406	0.4402	0.629	0.8349	-0.5461	0	60	T1	MX	Black or African American	Male	0
TCGA-A4-8515	kirp_tcga_pan_can_atlas_2018	TCGA-A4-8515-01	0:LIVING	23.3093	0:DiseaseFree	23.3093	0:ALIVE OR DEAD TUMOR FREE	23.3093	0:CENSORED	23.3093	0.5666	0.2307	0.1586	-0.5186	1.1455	0.5597	0.7797	0.8225	-0.5639	0.2662	-1.8169	-0.0071	-0.349	-0.9943	-0.1843	0.7188	-1.7034	0.3578	-0.6797	0.0558	1.2612	-0.0463	-0.0425	-0.4312	-0.4514	0.5186	0.195	8	47	T1A	MX	American Indian or Alaska Native	Male	0
TCGA-A4-8516	kirp_tcga_pan_can_atlas_2018	TCGA-A4-8516-01	0:LIVING	0.756156	NA	NA	0:ALIVE OR DEAD TUMOR FREE	0.756156	0:CENSORED	0.756156	-0.4885	-0.225	0.4544	-0.5364	0.5345	-0.061	1.6236	1.6078	-0.3686	-0.2415	-0.3838	0.3134	0.1805	-0.7681	-0.5799	0.0618	-1.3677	0.0093	1.1958	1.7638	0.771	0.6643	-0.0662	-1.5643	-0.7179	-0.006	-1.4544	12	62	T3A	MX	White	Male	0
TCGA-A4-8517	kirp_tcga_pan_can_atlas_2018	TCGA-A4-8517-01	0:LIVING	19.6272	0:DiseaseFree	19.6272	0:ALIVE OR DEAD TUMOR FREE	19.6272	0:CENSORED	19.6272	1.0756	0.5995	0.165	-0.9834	-0.2491	-0.1858	0.398	0.7368	0.2427	-0.0862	-0.5093	-0.0123	0.0857	0.1315	-0.23	0.7727	1.145	0.0322	0.934	0.7219	0.0266	-0.0416	-0.3692	0.2213	-0.2298	0.3651	0.441	10	71	T1A	MX	White	Male	0
TCGA-A4-8518	kirp_tcga_pan_can_atlas_2018	TCGA-A4-8518-01	0:LIVING	19.7258	0:DiseaseFree	19.7258	0:ALIVE OR DEAD TUMOR FREE	19.7258	0:CENSORED	19.7258	2.1111	1.0001	-0.0017	-0.9776	-0.0989	-0.7045	-0.6447	0.8936	3.4322	1.6059	-1.0639	0.1427	1.4371	0.6095	0.3901	2.1974	0.798	0.9942	0.6115	1.9762	1.9596	-0.4515	-0.4272	0.6963	0.1778	1.6652	0.163	11	48	T1A	MX	White	Male	0
TCGA-A4-8630	kirp_tcga_pan_can_atlas_2018	TCGA-A4-8630-01	0:LIVING	14.3341	0:DiseaseFree	14.3341	0:ALIVE OR DEAD TUMOR FREE	14.3341	0:CENSORED	14.3341	-0.0215	0.5728	-0.7446	0.657	0.797	0.3119	0.3165	0.7209	-1.1867	-0.2773	-0.3534	0.0002	-0.7479	0.4762	0.03	0.8467	-1.8317	0.5733	0.1556	0.4484	0.9685	0.2116	-0.8291	-0.2148	-0.5006	-0.0818	-1.1406	11	59	T1B	MX	White	Female	0
TCGA-A4-A48D	kirp_tcga_pan_can_atlas_2018	TCGA-A4-A48D-01	0:LIVING	12.4601	0:DiseaseFree	12.4601	0:ALIVE OR DEAD TUMOR FREE	12.4601	0:CENSORED	12.4601	0.3672	2.0176	0.9001	-1.9088	0.5508	-0.1791	-0.3801	0.3715	-0.7842	0.1615	-0.8805	0.4893	0.5279	0.1774	-0.2169	0.0592	0.1778	0.537	-0.7805	-0.5141	1.9141	1.9414	0.4457	-0.8556	-0.196	0.3874	0.2396	6	84	T1B	MX	Black or African American	Male	0
TCGA-A4-A4ZT	kirp_tcga_pan_can_atlas_2018	TCGA-A4-A4ZT-01	0:LIVING	16.9642	0:DiseaseFree	16.9642	0:ALIVE OR DEAD TUMOR FREE	16.9642	0:CENSORED	16.9642	-0.6339	-0.2518	-0.8721	-0.6296	-0.5678	-1.1705	0.3586	0.3044	-0.2998	-0.2435	-1.507	-0.116	0.2103	-0.477	-0.0693	0.5181	-1.1707	-0.2154	0.8205	0.1365	0.2173	0.4549	-0.8594	-0.1777	-1.2221	0.0104	-1.065	13	71	T1B	MX	White	Female	0
TCGA-A4-A57E	kirp_tcga_pan_can_atlas_2018	TCGA-A4-A57E-01	1:DECEASED	8.4821	NA	NA	1:DEAD WITH TUMOR	8.4821	1:PROGRESSION	8.4821	0.8047	0.0219	1.1065	0.1287	-0.7825	0.8713	0.4512	0.897	0.3168	1.0045	0.162	1.3316	-0.3209	1.0099	1.404	0.4673	1.451	0.6295	0.4197	2.1564	-0.2975	2.2794	0.3353	1.8388	0.7748	0.6471	0.9106	16	59	T2A	M1	White	Male	1
TCGA-A4-A5DU	kirp_tcga_pan_can_atlas_2018	TCGA-A4-A5DU-01	0:LIVING	16.3067	0:DiseaseFree	16.3067	0:ALIVE OR DEAD TUMOR FREE	16.3067	0:CENSORED	16.3067	-0.8065	-1.1603	-1.7239	0.172	-0.5184	-1.5148	-0.5276	-0.21	-0.8081	-1.1672	0.9177	0.1732	0.4622	-0.8685	-1.1179	-0.1269	-0.3669	-1.4905	-0.7963	0.82	-1.0499	-2.0684	-1.0627	-0.5343	-0.2413	0.2326	-1.3481	15	45	T1A	MX	White	Female	0
TCGA-A4-A5XZ	kirp_tcga_pan_can_atlas_2018	TCGA-A4-A5XZ-01	0:LIVING	15.7478	0:DiseaseFree	15.7478	0:ALIVE OR DEAD TUMOR FREE	15.7478	0:CENSORED	15.7478	0.2349	0.3462	0.1261	-0.5125	0.4894	-1.1949	-0.6002	0.9351	-0.1324	0.0149	-0.267	0.0384	0.7119	0.1078	-0.0763	1.0174	0.662	-0.0847	-2.1384	0.9344	1.2733	-0.1985	-0.199	-0.1676	-0.6136	0.841	-0.8153	13	65	T2A	MX	White	Female	0
TCGA-A4-A5Y0	kirp_tcga_pan_can_atlas_2018	TCGA-A4-A5Y0-01	0:LIVING	8.28484	0:DiseaseFree	8.28484	0:ALIVE OR DEAD TUMOR FREE	8.28484	0:CENSORED	8.28484	0.9292	0.8755	1.0967	0.6538	0.5161	-0.6019	0.183	-1.0402	-0.5175	0.4194	-0.9388	-1.6538	0.1024	1.3036	0.166	0.6974	0.2404	0.1736	-0.066	0.6826	0.876	0.6877	0.161	1.7502	0.2174	1.0164	1.597	3	61	T1B	MX	White	Female	0
TCGA-A4-A5Y1	kirp_tcga_pan_can_atlas_2018	TCGA-A4-A5Y1-01	1:DECEASED	12.9862	1:Recurred/Progressed	9.7314	1:DEAD WITH TUMOR	12.9862	1:PROGRESSION	9.7314	-0.0602	1.1351	1.4523	0.7883	0.1368	1.8031	0.318	1.8605	1.9806	0.3217	-0.6924	-2.8762	-0.0223	0.2451	1.6876	0.5543	0.3245	1.2245	0.0314	1.0601	0.5297	0.136	0.5747	0.5116	-2.1623	0.4903	2.0174	22	75	T1B	MX	White	Male	1
TCGA-A4-A6HP	kirp_tcga_pan_can_atlas_2018	TCGA-A4-A6HP-01	0:LIVING	12.4601	0:DiseaseFree	12.4601	0:ALIVE OR DEAD TUMOR FREE	12.4601	0:CENSORED	12.4601	1.4435	-0.5695	0.3025	0.4409	0.6382	-0.1645	-1.2006	-1.1272	-0.2634	-0.1405	1.1257	1.7958	1.1447	-1.3435	-1.3604	-0.277	-0.944	-2.0387	0.8922	-0.0819	-0.4971	-1.3472	2.3647	-1.488	1.9678	-0.3764	0.9853	6	66	T1A	MX	White	Male	0
TCGA-AL-3466	kirp_tcga_pan_can_atlas_2018	TCGA-AL-3466-01	1:DECEASED	9.63277	NA	NA	1:DEAD WITH TUMOR	9.63277	1:PROGRESSION	4.53694	-0.0397	-3.1474	2.0328	2.3814	-3.0871	4.7506	-2.6155	3.4753	-0.5797	1.8021	2.0043	-1.9944	-1.8685	0.951	2.4835	-1.4571	-0.3461	2.4016	-4.2085	1.3066	0.4529	3.346	-1.7461	2.4603	-0.5819	1.8362	1.8794	28	41	T3B	M1	White	Male	1
TCGA-AL-3467	kirp_tcga_pan_can_atlas_2018	TCGA-AL-3467-01	0:LIVING	70.191	0:DiseaseFree	70.191	0:ALIVE OR DEAD TUMOR FREE	70.191	0:CENSORED	70.191	-2.0158	-0.289	-1.0168	0.4195	-0.6093	1.7894	1.4011	0.0278	-1.1867	1.0039	0.8128	-0.796	-3.2391	-0.7335	1.7647	-0.6543	-0.2936	1.2588	0.5764	-1.709	0.2554	0.2466	-1.0751	1.1847	-1.4736	-0.7312	1.316	0	54	T1B	M0	White	Female	0
TCGA-AL-3471	kirp_tcga_pan_can_atlas_2018	TCGA-AL-3471-01	1:DECEASED	49.3145	NA	NA	0:ALIVE OR DEAD TUMOR FREE	49.3145	0:CENSORED	49.3145	-0.0791	-0.3748	-1.9044	2.2833	0.3295	-0.396	-0.9698	-0.1193	0.2551	-2.3386	1.2748	-1.039	-0.3174	-1.9686	-0.0352	-0.5725	0.0891	-1.0809	-1.2575	-0.3642	-0.4133	-1.6287	-1.357	-0.4327	-1.1134	-0.9489	-1.3876	NA	74	T1B	M0	White	Male	1
TCGA-AL-3472	kirp_tcga_pan_can_atlas_2018	TCGA-AL-3472-01	0:LIVING	66.7061	0:DiseaseFree	66.7061	0:ALIVE OR DEAD TUMOR FREE	66.7061	0:CENSORED	66.7061	0.662	-0.6288	-1.1675	1.1464	1.1504	0.5231	-0.5874	1.2059	-1.0157	-1.5735	0.6371	0.1255	-0.2973	-2.5846	-0.6022	-1.396	-1.1494	-1.8253	0.7566	-0.781	-1.54	-1.8485	0.2972	-1.642	1.2352	-0.6758	-0.4706	4	57	T2	M0	Black or African American	Male	0
TCGA-AL-3473	kirp_tcga_pan_can_atlas_2018	TCGA-AL-3473-01	0:LIVING	62.6623	0:DiseaseFree	62.6623	0:ALIVE OR DEAD TUMOR FREE	62.6623	0:CENSORED	62.6623	-1.2051	-0.2452	1.2842	2.4768	-0.058	1.4507	-0.3787	-2.4279	0.4209	2.4908	0.0081	-1.9768	0.9028	-0.234	1.8941	1.6071	0.2769	-0.0797	-0.8409	1.2456	0.6465	0.8052	-0.0345	0.2401	1.2289	2.9727	1.1982	2	55	T2	M0	White	Male	0
TCGA-AL-7173	kirp_tcga_pan_can_atlas_2018	TCGA-AL-7173-01	0:LIVING	67.7253	NA	NA	0:ALIVE OR DEAD TUMOR FREE	67.7253	1:PROGRESSION	10.9149	-0.2834	-0.4281	0.2828	0.5395	-2.2007	0.1907	-0.6242	-1.8622	1.2844	-2.3038	1.202	-0.3232	0.8836	0.1971	-0.1168	-1.5838	0.0596	-1.6869	-0.4348	0.0111	-0.2941	0.2661	1.3037	0.2634	0.7446	-1.1257	0.2515	6	72	T3	M0	White	Female	0
TCGA-AT-A5NU	kirp_tcga_pan_can_atlas_2018	TCGA-AT-A5NU-01	0:LIVING	2.20272	NA	NA	0:ALIVE OR DEAD TUMOR FREE	2.20272	0:CENSORED	2.20272	0.8444	0.9758	-0.4393	-0.1371	0.9478	-0.5042	0.6503	0.3984	-0.928	-0.4765	0.3981	1.4858	-0.0861	-1.4726	-0.4834	0.3359	1.2822	-1.2746	0.8279	-0.1903	-0.7811	-1.1481	0.4803	-0.495	0.1353	-0.6531	-0.7954	14	77	T1A	MX	White	Male	0
TCGA-B1-5398	kirp_tcga_pan_can_atlas_2018	TCGA-B1-5398-01	0:LIVING	41.1283	0:DiseaseFree	41.1283	0:ALIVE OR DEAD TUMOR FREE	41.1283	0:CENSORED	41.1283	-0.2697	1.0918	0.3965	-0.9347	0.4978	-1.051	-0.2202	-0.336	-0.7781	-0.2024	-3.0028	1.0525	-0.0272	0.0705	-0.8603	0.4628	0.9673	0.7665	0.6429	0.7913	1.2778	1.4651	-0.1307	0.459	-1.7339	-1.2787	0.24	6	73	T3B	M0	White	Male	0
TCGA-B1-7332	kirp_tcga_pan_can_atlas_2018	TCGA-B1-7332-01	0:LIVING	37.5119	0:DiseaseFree	37.5119	0:ALIVE OR DEAD TUMOR FREE	37.5119	0:CENSORED	37.5119	0.1472	-0.6887	-0.5833	-0.8506	0.3451	-1.9265	0.1953	0.4527	-0.7706	-0.3207	0.2591	-0.139	0.3163	-1.0706	1.0374	-0.5649	1.0383	-0.8031	-1.1586	0.2358	0.5358	-0.0173	-0.0825	-1.2683	0.3991	-0.3312	-0.1268	22	60	T2A	MX	Black or African American	Female	0
TCGA-B1-A47M	kirp_tcga_pan_can_atlas_2018	TCGA-B1-A47M-01	0:LIVING	21.6655	NA	NA	0:ALIVE OR DEAD TUMOR FREE	21.6655	1:PROGRESSION	13.4136	0.6337	-0.0543	0.3391	-0.5047	0.4906	-0.0755	-1.3156	-1.1008	-0.3969	-0.5097	0.1451	1.621	0.7691	0.5208	-1.1807	-0.4593	-0.6069	-1.3141	0.269	-1.0082	-0.3775	-1.5731	0.2235	-1.2259	1.4363	0.4385	-0.9	7	79	T3A	MX	Black or African American	Male	0
TCGA-B1-A47N	kirp_tcga_pan_can_atlas_2018	TCGA-B1-A47N-01	0:LIVING	36.4928	0:DiseaseFree	36.4928	0:ALIVE OR DEAD TUMOR FREE	36.4928	0:CENSORED	36.4928	0.0323	-1.9022	-1.646	1.1132	0.0063	-0.3028	-1.3649	-0.0425	-0.4211	-1.5077	1.1041	0.2383	0.6441	-2.2311	-1.0735	-2.0995	0.1267	-2.8294	0.8332	-0.2131	-1.7876	-3.2217	-0.2654	-1.3695	0.8862	-0.7489	0.2222	8	62	T1A	MX	White	Male	0
TCGA-B1-A654	kirp_tcga_pan_can_atlas_2018	TCGA-B1-A654-01	0:LIVING	20.2518	0:DiseaseFree	20.2518	0:ALIVE OR DEAD TUMOR FREE	20.2518	0:CENSORED	20.2518	1.2492	-0.5755	1.6527	-0.3686	0.0588	0.7775	-1.0328	0.1527	-0.5152	-0.2595	1.5601	2.2473	0.2896	-1.1864	-1.1119	-1.7996	0.95	-1.6494	0.8455	-1.7354	-1.1255	-2.2847	2.0711	-1.6026	2.2823	-0.1107	0.6506	6	43	T1A	M0	Black or African American	Female	0
TCGA-B1-A655	kirp_tcga_pan_can_atlas_2018	TCGA-B1-A655-01	0:LIVING	16.7669	0:DiseaseFree	16.7669	0:ALIVE OR DEAD TUMOR FREE	16.7669	0:CENSORED	16.7669	-1.4664	2.002	0.4892	-0.5208	-2.1846	-2.574	1.1323	0.8484	-1.1867	1.934	-0.4765	-0.6767	-0.719	-0.0308	1.3522	0.8529	0.3635	1.7687	0.6603	0.7183	0.7075	1.4842	-0.4208	1.2689	-0.4932	0.0682	0.5042	1	77	T1A	M0	White	Female	0
TCGA-B1-A656	kirp_tcga_pan_can_atlas_2018	TCGA-B1-A656-01	0:LIVING	20.3176	0:DiseaseFree	20.3176	0:ALIVE OR DEAD TUMOR FREE	20.3176	0:CENSORED	20.3176	-0.5865	1.2406	1.8767	-0.2958	-0.5084	0.9566	-0.3267	-0.749	0.3014	-0.0813	0.9826	0.9128	0.5408	-0.5166	-0.7919	0.0504	1.7683	-0.8732	0.7179	0.1621	-1.1727	-0.1301	1.3402	-1.6459	0.9881	0.0854	1.3409	8	64	T1A	M0	White	Male	0
TCGA-B1-A657	kirp_tcga_pan_can_atlas_2018	TCGA-B1-A657-01	0:LIVING	21.0737	0:DiseaseFree	21.0737	0:ALIVE OR DEAD TUMOR FREE	21.0737	0:CENSORED	21.0737	-0.4438	-0.1392	-0.4963	0.3081	0.3086	0.0098	0.1308	0.503	-1.0421	-0.1178	-0.6427	0.2711	-0.4162	0.1315	-0.1737	-0.1897	0.2435	-0.3644	-0.0148	-0.1444	0.0611	0.0527	-0.0925	-0.6695	-0.2306	0.2371	-1.051	9	54	T1B	M0	White	Male	0
TCGA-B3-3925	kirp_tcga_pan_can_atlas_2018	TCGA-B3-3925-01	0:LIVING	33.8298	0:DiseaseFree	33.8298	0:ALIVE OR DEAD TUMOR FREE	33.8298	0:CENSORED	33.8298	-1.3215	-0.2663	-1.453	1.2178	0.2435	-0.1215	1.2085	1	-0.6969	0.054	-1.2039	-1.8472	-1.3048	-0.6264	0.6845	0.3746	1.1164	1.1458	0.4223	-0.9636	0.0291	0.8596	-1.8413	0	-1.1733	-0.458	0.0855	9	52	T3A	M0	White	Male	0
TCGA-B3-3926	kirp_tcga_pan_can_atlas_2018	TCGA-B3-3926-01	0:LIVING	29.0298	0:DiseaseFree	29.0298	0:ALIVE OR DEAD TUMOR FREE	29.0298	0:CENSORED	29.0298	-2.6096	-0.6438	-1.5216	-1.9914	-1.86	-2.1674	1.6185	0.8914	-1.1867	0.5839	-1.1887	-0.9747	-0.5584	-0.9447	0.3888	1.834	1.0835	1.4892	-2.2012	-1.067	-1.3102	0.474	-1.9503	-0.0261	-2.6152	-1.906	-0.3893	17	59	T1	M0	White	Female	0
TCGA-B3-4103	kirp_tcga_pan_can_atlas_2018	TCGA-B3-4103-01	0:LIVING	30.575	0:DiseaseFree	30.575	0:ALIVE OR DEAD TUMOR FREE	30.575	0:CENSORED	30.575	-0.7702	0.3497	-0.8159	0.0618	0.2082	0.0768	0.8881	1.1417	0.2331	0.4422	-0.3179	-0.3668	-1.9473	-0.2186	0.6297	0.7927	0.4494	0.8604	-1.0579	0.4833	0.3911	0.9325	-1.1954	-0.2885	-0.995	0.2879	-1.6918	12	56	T1A	M0	White	Male	0
TCGA-B3-4104	kirp_tcga_pan_can_atlas_2018	TCGA-B3-4104-01	0:LIVING	34.4873	NA	NA	0:ALIVE OR DEAD TUMOR FREE	34.4873	0:CENSORED	34.4873	-1.0978	-0.3429	0.2579	2.2726	-1.2208	1.3398	3.0923	0.198	2.8456	1.6172	1.4292	-0.6246	-0.7584	0.2664	1.5587	-0.1426	1.6539	1.8151	0.74	0.7165	-1.2055	1.6881	-1.7205	2.2979	-0.3472	0.6383	0.79	3	75	T2	M0	White	Male	0
TCGA-B3-8121	kirp_tcga_pan_can_atlas_2018	TCGA-B3-8121-01	0:LIVING	12.4601	0:DiseaseFree	12.4601	0:ALIVE OR DEAD TUMOR FREE	12.4601	0:CENSORED	12.4601	-0.5657	0.2099	-0.629	-0.2263	-0.0451	-0.8683	0.3698	-0.3351	-1.1867	0.231	-0.563	-0.1395	-1.2867	0.5202	0.3208	0.4665	0.8082	0.7907	-0.0825	0.5378	0.5481	0.69	-1.3488	0.3777	-0.3207	-0.6505	0.105	9	48	T1	MX	Black or African American	Female	0
TCGA-B3-A6W5	kirp_tcga_pan_can_atlas_2018	TCGA-B3-A6W5-01	0:LIVING	10.1588	0:DiseaseFree	10.1588	0:ALIVE OR DEAD TUMOR FREE	10.1588	0:CENSORED	10.1588	0.0275	-0.2287	0.2148	0.0243	0.6796	-0.5662	0.2514	0.1106	-0.2622	-0.6852	-0.37	0.1138	1.1737	-0.4687	-1.0357	0.6179	-0.4534	-0.4366	0.0351	-0.147	0.5494	-0.6505	-0.1594	-0.6244	-0.2549	0.7356	-0.8045	12	43	T1	MX	Black or African American	Male	0
TCGA-B9-4113	kirp_tcga_pan_can_atlas_2018	TCGA-B9-4113-01	1:DECEASED	50.4981	NA	NA	0:ALIVE OR DEAD TUMOR FREE	50.4981	0:CENSORED	50.4981	-0.8273	-0.2005	-1.0315	1.3989	1.2139	0.0825	0.1221	-0.1142	-1.1867	0.4849	-0.8514	-1.22	-0.5271	-0.9745	0.7794	0.344	-0.2295	-0.7276	0.5465	-1.256	0.1757	0.136	-1.0685	0.1844	-0.3244	0.5173	-0.1381	6	64	T1	NA	Black or African American	Male	1
TCGA-B9-4114	kirp_tcga_pan_can_atlas_2018	TCGA-B9-4114-01	0:LIVING	28.175	NA	NA	0:ALIVE OR DEAD TUMOR FREE	28.175	1:PROGRESSION	20.9422	0.6748	-0.2144	-0.1334	2.1386	0.4748	0.7202	0.8934	-0.618	-1.1867	-0.2141	1.1706	-0.6514	1.4043	-0.8796	0.7222	-0.6351	-1.1082	-0.6626	0.5	0.8334	1.2887	-0.3199	-0.2057	0.0341	1.3691	1.1636	0.3717	11	49	T2	NA	Black or African American	Male	0
TCGA-B9-4115	kirp_tcga_pan_can_atlas_2018	TCGA-B9-4115-01	0:LIVING	26.3997	NA	NA	0:ALIVE OR DEAD TUMOR FREE	26.3997	0:CENSORED	26.3997	-0.5435	-0.6873	0.3662	2.0103	1.1422	2.1406	-0.3774	-0.5705	-0.8494	0.3303	0.141	-1.8589	-0.6845	-0.5785	1.1268	-0.5324	-0.6859	-0.4896	-0.1645	-0.0737	0.4297	-0.6899	-0.5098	-0.4299	0.9253	1.6577	0.5855	4	53	T1A	NA	Black or African American	Male	0
TCGA-B9-4116	kirp_tcga_pan_can_atlas_2018	TCGA-B9-4116-01	0:LIVING	20.6135	NA	NA	0:ALIVE OR DEAD TUMOR FREE	20.6135	0:CENSORED	20.6135	-0.5843	-1.8542	-0.3066	1.6927	-2.594	1.4211	0.3665	-0.2287	-1.1867	0.5981	-0.2278	-1.4441	-1.345	0.7438	2.0291	-0.8182	0.1796	0.5952	-2.6152	-1.0364	-0.5389	0.4901	-2.0042	1.872	-0.3315	0.5507	-0.6477	5	75	T2A	NA	Black or African American	Female	0
TCGA-B9-4117	kirp_tcga_pan_can_atlas_2018	TCGA-B9-4117-01	0:LIVING	0.460269	NA	NA	0:ALIVE OR DEAD TUMOR FREE	0.460269	0:CENSORED	0.460269	-0.9975	-0.0218	-1.3348	-1.2212	-0.4276	-0.6563	0.6085	0.9327	-0.9186	-0.4197	-2.4573	-1.2	-1.8432	-0.7908	-0.22	0.3216	0.72	1.0381	-1.577	-1.4349	-0.4704	0.4408	-1.433	0.4744	-1.279	-0.9423	-0.3363	37	48	T2	NA	Black or African American	Female	0
TCGA-B9-4617	kirp_tcga_pan_can_atlas_2018	TCGA-B9-4617-01	0:LIVING	1.15067	NA	NA	0:ALIVE OR DEAD TUMOR FREE	1.15067	0:CENSORED	1.15067	-0.3795	-0.456	0.2675	-0.5085	0.4357	0.9916	-0.4813	-0.4884	-0.2554	0.5551	1.223	-0.3801	0.2117	-1.805	-1.3847	0.587	-1.1569	-0.7022	-0.8508	1.3561	-0.5086	-2.4083	1.0133	-2.2616	-0.4691	0.8293	-2.6515	15	41	T1A	M0	Black or African American	Male	0
TCGA-B9-5155	kirp_tcga_pan_can_atlas_2018	TCGA-B9-5155-01	0:LIVING	21.8628	0:DiseaseFree	21.8628	0:ALIVE OR DEAD TUMOR FREE	21.8628	0:CENSORED	21.8628	-0.5485	0.0984	-1.0021	0.129	1.7477	0.8963	1.4886	0.8247	-0.1715	0.777	-1.355	0.0474	-0.7616	-0.5892	0.9913	0.7438	-1.6464	0.7159	0.1847	-1.3293	0.4208	0.7314	-0.3958	0.2257	-0.9476	0.3065	-1.1773	10	71	T3A	NA	White	Male	0
TCGA-B9-5156	kirp_tcga_pan_can_atlas_2018	TCGA-B9-5156-01	0:LIVING	43.9886	0:DiseaseFree	43.9886	0:ALIVE OR DEAD TUMOR FREE	43.9886	0:CENSORED	43.9886	-0.0605	0.553	-0.0518	-0.7628	0.7575	-1.1987	0.3552	0.088	-0.3297	-0.4113	-1.5843	-0.5752	1.1032	1.3113	-0.0909	0.7142	-1.7923	0.8857	0.1228	0.0563	1.2473	0.6828	-0.8148	0.2204	-0.9444	0.3569	-0.5198	10	51	T1A	NA	White	Male	0
TCGA-B9-7268	kirp_tcga_pan_can_atlas_2018	TCGA-B9-7268-01	0:LIVING	22.06	0:DiseaseFree	22.06	0:ALIVE OR DEAD TUMOR FREE	22.06	0:CENSORED	22.06	-0.0016	0.1386	-0.4921	-0.5266	0.6581	-0.4344	0.9254	1.4896	-1.1867	-0.1986	-0.6659	0.2231	0.0411	-1.6148	-0.5809	0.1298	0.7766	0.5162	0.5644	-0.0008	0.4642	-0.1289	-0.5523	-0.1879	-0.7943	0.4241	0.0899	12	59	T2	M0	White	Male	0
TCGA-B9-A44B	kirp_tcga_pan_can_atlas_2018	TCGA-B9-A44B-01	0:LIVING	11.8684	NA	NA	0:ALIVE OR DEAD TUMOR FREE	11.8684	0:CENSORED	11.8684	2.3233	2.1884	1.5192	-1.1615	1.4517	-3.2041	-0.6659	0.8221	0.3321	-1.9838	-0.3584	1.6138	1.1852	0.953	-2.6756	0.0894	-1.7028	0.2157	-2.5371	-1.6791	0.4669	-0.0863	2.0086	-0.0185	1.0573	-1.8428	0.3033	14	70	T3B	NA	Black or African American	Male	0
TCGA-B9-A5W7	kirp_tcga_pan_can_atlas_2018	TCGA-B9-A5W7-01	0:LIVING	19.2327	1:Recurred/Progressed	18.5423	0:ALIVE OR DEAD TUMOR FREE	19.2327	1:PROGRESSION	18.5423	0.431	-0.1731	0.3938	-0.123	0.0052	-0.354	0.7178	0.4373	-1.1867	0.0739	-0.5764	0.5296	0.3906	0.3438	-0.5383	0.6609	-0.7542	0.2242	1.2314	0.3588	1.4023	-0.1449	0.2292	-0.4076	-0.7429	0.1656	-1.1474	9	47	T1A	NA	Black or African American	Male	0
TCGA-B9-A5W8	kirp_tcga_pan_can_atlas_2018	TCGA-B9-A5W8-01	0:LIVING	17.2272	0:DiseaseFree	17.2272	0:ALIVE OR DEAD TUMOR FREE	17.2272	0:CENSORED	17.2272	-0.3788	-1.0581	-1.87	-0.4382	-0.0344	-2.5877	0.3001	-0.501	-0.2602	0.1075	-0.1243	0.7034	1.2385	0.2447	-0.3082	0.1732	-0.3507	-0.103	-1.7555	-0.185	0.5849	-0.9915	-1.0398	0.0508	-1.4575	-1.6004	-0.7262	4	50	T2B	M0	Black or African American	Male	0
TCGA-B9-A5W9	kirp_tcga_pan_can_atlas_2018	TCGA-B9-A5W9-01	0:LIVING	0.164382	0:DiseaseFree	0.164382	0:ALIVE OR DEAD TUMOR FREE	0.164382	0:CENSORED	0.164382	1.4486	0.4506	0.2207	2.1724	1.1145	0.996	0.7159	3.2007	0.1722	-0.3126	-0.2538	0.3813	-0.4262	0.4257	-0.3292	0.0445	0.5114	0.6446	1.4421	1.4003	1.0492	0.304	-1.0038	0.6725	0.4441	0.7086	1.2707	14	40	T1B	MX	White	Male	0
TCGA-B9-A69E	kirp_tcga_pan_can_atlas_2018	TCGA-B9-A69E-01	0:LIVING	14.8601	0:DiseaseFree	14.8601	0:ALIVE OR DEAD TUMOR FREE	14.8601	0:CENSORED	14.8601	-1.1543	-0.2979	0.8237	0.2022	-0.0815	-0.1582	-0.8411	-0.2667	1.8126	1.0452	0.5996	0.2437	-0.6173	1.6499	0.5018	1.7344	-0.5223	0.5435	-0.5121	0.4279	1.4164	0.3864	0.565	0.4524	-0.137	-1.684	0.3405	3	71	T3A	NA	White	Male	0
TCGA-B9-A8YH	kirp_tcga_pan_can_atlas_2018	TCGA-B9-A8YH-01	0:LIVING	17.4902	0:DiseaseFree	17.4902	0:ALIVE OR DEAD TUMOR FREE	17.4902	0:CENSORED	17.4902	-0.031	-0.3068	-0.3064	0.1434	0.4858	-0.2823	0.0564	0.5071	0.0221	-0.0851	0.4027	-0.9208	-0.2119	-0.6195	0.0133	-0.3853	0.2087	-0.3443	0.7443	-0.7102	-0.1105	-0.781	-0.0457	-0.6366	-0.3415	0.0792	-1.22	10	52	T1A	MX	Black or African American	Male	0
TCGA-B9-A8YI	kirp_tcga_pan_can_atlas_2018	TCGA-B9-A8YI-01	0:LIVING	12.2958	0:DiseaseFree	12.2958	0:ALIVE OR DEAD TUMOR FREE	12.2958	0:CENSORED	12.2958	0.5208	1.0587	1.0124	-0.8651	0.2602	0.0075	0.7161	0.3442	1.2434	1.223	0.87	-1.8921	0.1051	0.4608	1.5083	2.2607	-0.7036	1.1683	-0.0791	0.8585	1.7255	0.7297	-0.5446	1.2512	-1.3004	1.4174	-0.1009	1	79	T1B	MX	Black or African American	Male	0
TCGA-BQ-5875	kirp_tcga_pan_can_atlas_2018	TCGA-BQ-5875-01	0:LIVING	86.7607	NA	NA	0:ALIVE OR DEAD TUMOR FREE	86.7607	0:CENSORED	86.7607	1.2954	1.0809	-0.4299	-1.6568	1.1578	0.3676	1.1775	0.468	-0.6014	1.1894	-2.0981	-0.5816	-0.1236	1.6045	0.321	2.1184	-0.1543	2.2494	0.2147	2.0417	0.6332	1.4256	-0.3691	1.0096	-1.276	0.6797	1.5623	8	66	T3A	M0	White	Female	0
TCGA-BQ-5876	kirp_tcga_pan_can_atlas_2018	TCGA-BQ-5876-01	0:LIVING	19.2655	NA	NA	0:ALIVE OR DEAD TUMOR FREE	19.2655	0:CENSORED	19.2655	0.4401	2.1956	2.053	1.6641	-1.9049	0.9281	0.3111	1.1375	-0.527	-0.0706	-0.3357	-3.5625	-0.8653	0.6911	2.6017	0.8954	1.2274	1.2997	-2.2638	2.2473	2.1416	2.3962	-0.6968	1.1686	-0.1943	1.5221	-0.8618	7	75	T1A	M0	White	Male	0
TCGA-BQ-5877	kirp_tcga_pan_can_atlas_2018	TCGA-BQ-5877-01	1:DECEASED	8.87662	NA	NA	1:DEAD WITH TUMOR	8.87662	1:PROGRESSION	4.1753	-0.6321	-1.3285	0.203	1.1051	1.7958	-0.6392	0.7498	0.293	-1.1867	-0.3135	-0.4768	-0.4563	-0.606	0.5963	0.6462	0.6348	-0.224	1.5116	-1.1838	-0.4451	0.1487	1.2314	-0.3974	0.9417	-0.7617	-1.9914	1.6543	8	60	T3A	M1	Black or African American	Male	1
TCGA-BQ-5878	kirp_tcga_pan_can_atlas_2018	TCGA-BQ-5878-01	0:LIVING	63.7144	NA	NA	0:ALIVE OR DEAD TUMOR FREE	63.7144	1:PROGRESSION	33.5996	-0.9547	0.112	-0.4381	-0.1219	0.1476	-0.5707	0.0387	0.2502	-0.6242	2.3857	-0.1747	-0.9656	-0.1621	1.0644	-0.6995	-0.0116	-0.6639	0.8887	-0.184	-0.7656	0.641	0.477	-0.9106	0.5336	-0.328	-0.3163	0.4031	0	79	T3A	M0	White	Female	0
TCGA-BQ-5879	kirp_tcga_pan_can_atlas_2018	TCGA-BQ-5879-01	1:DECEASED	22.9148	NA	NA	1:DEAD WITH TUMOR	22.9148	1:PROGRESSION	4.27393	-0.4139	0.9223	-0.9668	0.0092	-0.9064	0.4649	-0.2606	-2.3548	-0.1889	-0.107	-0.7969	-1.5948	0.0295	0.9342	2.5541	-0.539	-1.5348	1.3527	0.7504	-1.7855	-1.1091	-1.4097	-1.7923	3.0281	-3.6789	0.0658	1.1201	10	32	T3B	M0	White	Female	1
TCGA-BQ-5880	kirp_tcga_pan_can_atlas_2018	TCGA-BQ-5880-01	1:DECEASED	43.1995	NA	NA	1:DEAD WITH TUMOR	43.1995	1:PROGRESSION	31.9558	-0.7277	0.5392	0.1264	0.3279	-2.234	0.3496	-1.0882	0.3064	0.4551	0.115	-1.1169	-0.3504	0.5852	0.089	0.475	0.3278	-0.2318	0.481	0.7081	2.3484	0.1356	0.223	-0.2446	0.747	0.1197	1.3448	1.8301	6	79	T3A	M0	White	Male	1
TCGA-BQ-5881	kirp_tcga_pan_can_atlas_2018	TCGA-BQ-5881-01	0:LIVING	47.8022	NA	NA	0:ALIVE OR DEAD TUMOR FREE	47.8022	0:CENSORED	47.8022	1.4694	0.546	1.217	-1.4134	-0.7118	0.6384	-2.4797	-1.5274	0.2744	-0.582	-1.0133	1.5234	0.7364	0.2227	-0.8176	-0.1453	0.3747	-0.869	0.3341	0.333	-0.1894	-1.3973	1.5135	-0.8915	1.0191	1.2274	0.052	8	69	T1A	M0	White	Male	0
TCGA-BQ-5882	kirp_tcga_pan_can_atlas_2018	TCGA-BQ-5882-01	1:DECEASED	21.6326	NA	NA	1:DEAD WITH TUMOR	21.6326	1:PROGRESSION	11.178	-0.6059	1.3167	1.1254	0.9297	1.475	0.044	-0.0641	-0.067	2.4666	2.2489	2.2719	-1.3434	2.8206	0.8786	-1.7186	0.6657	-0.4818	1.1695	-1.4231	2.0251	-0.7031	0.7847	0.0947	0.4995	-1.8228	-2.6306	0.0014	14	54	T3B	M0	NA	Male	1
TCGA-BQ-5883	kirp_tcga_pan_can_atlas_2018	TCGA-BQ-5883-01	0:LIVING	40.8324	NA	NA	0:ALIVE OR DEAD TUMOR FREE	40.8324	0:CENSORED	40.8324	-1.1842	1.7596	-0.2347	-1.1073	-0.2801	0.9329	1.369	-0.9245	2.7278	0.9226	-1.4844	-1.6466	-0.9505	-1.4173	1.0325	1.4609	0.0362	2.1582	0.6782	-1.1125	1.0519	2.1703	-0.5733	0.8913	-0.4127	0.5812	-0.7521	0	79	T1A	M0	Black or African American	Female	0
TCGA-BQ-5884	kirp_tcga_pan_can_atlas_2018	TCGA-BQ-5884-01	0:LIVING	26.0381	NA	NA	0:ALIVE OR DEAD TUMOR FREE	26.0381	0:CENSORED	26.0381	-1.656	4.1779	-2.287	-0.7359	-0.6231	0.575	1.1585	-0.2132	0.4399	1.458	-1.1235	-1.2729	-1.5131	-1.5993	1.3055	2.1839	1.5126	2.3163	-0.7253	-1.1932	1.26	1.2177	-0.8555	1.1921	-1.6586	-0.0968	-0.1839	3	59	T1A	M0	Black or African American	Female	0
TCGA-BQ-5885	kirp_tcga_pan_can_atlas_2018	TCGA-BQ-5885-01	0:LIVING	30.2791	NA	NA	0:ALIVE OR DEAD TUMOR FREE	30.2791	0:CENSORED	30.2791	-0.3035	-1.618	-0.0507	0.7115	-2.0226	2.4693	-0.9789	-1.2603	1.0375	-1.0096	0.383	0.7629	0.7395	0.1769	-0.3156	-1.148	0.3587	-1.5374	-2.9451	-1.3072	-1.3995	-0.0196	1.9964	0.7744	0.2734	-1.0255	-0.1523	2	63	T3	M0	White	Male	0
TCGA-BQ-5886	kirp_tcga_pan_can_atlas_2018	TCGA-BQ-5886-01	0:LIVING	26.0381	NA	NA	0:ALIVE OR DEAD TUMOR FREE	26.0381	0:CENSORED	26.0381	0.8873	0.6366	1.4137	-0.3521	0.1328	1.3395	-1.4823	0.008	-0.9645	0.4398	0.2505	0.1314	1.5132	0.5068	0.5907	-0.7257	-0.7666	0.145	0.6974	1.6681	0.6287	0.4197	0.1014	0.5845	0.6509	2.9034	-0.1153	5	75	T3A	M0	White	Male	0
TCGA-BQ-5887	kirp_tcga_pan_can_atlas_2018	TCGA-BQ-5887-01	0:LIVING	25.3477	NA	NA	0:ALIVE OR DEAD TUMOR FREE	25.3477	0:CENSORED	25.3477	0.0264	2.5079	-1.5675	0.7716	-0.1726	1.0649	-1.5118	-2.3663	-0.607	0.2686	0.6151	0.9584	-0.5129	0.0902	0.1875	-1.2094	0.8339	0.3188	-0.6581	-1.3616	-0.8685	-0.4924	-0.7175	0.0115	0.857	-1.2899	-0.3331	14	54	T3A	M0	White	Male	0
TCGA-BQ-5888	kirp_tcga_pan_can_atlas_2018	TCGA-BQ-5888-01	0:LIVING	13.2492	NA	NA	0:ALIVE OR DEAD TUMOR FREE	13.2492	0:CENSORED	13.2492	0.6642	-0.0658	0.2659	0.5383	-2.1482	0.2219	-1.6833	-1.4979	-0.6431	-0.4837	1.5337	1.3086	1.4301	-0.5429	-0.9046	-1.5095	-0.5258	-1.2746	-1.4058	1.0137	-2.1193	-1.5233	1.1494	2.148	2.1439	0.489	2.1221	4	74	T1A	M0	White	Female	0
TCGA-BQ-5889	kirp_tcga_pan_can_atlas_2018	TCGA-BQ-5889-01	1:DECEASED	10.8163	NA	NA	1:DEAD WITH TUMOR	10.8163	1:PROGRESSION	NA	-0.5465	-0.4665	-0.2469	0.3941	-1.2287	0.1799	-1.0195	-1.5908	1.397	0.4445	-0.1115	1.2043	-0.231	0.0454	-0.1472	-1.5272	0.2679	-0.3333	0.501	-0.1216	-1.2362	-0.2187	0.1247	-0.3716	0.4053	-0.7167	-0.5189	0	63	T3B	M1	White	Male	1
TCGA-BQ-5890	kirp_tcga_pan_can_atlas_2018	TCGA-BQ-5890-01	0:LIVING	7.66019	NA	NA	0:ALIVE OR DEAD TUMOR FREE	7.66019	0:CENSORED	7.66019	0.3805	1.2123	1.589	0.0576	0.9605	1.5835	-1.1715	0.5047	0.5515	0.0367	0.6684	-0.5824	1.2941	0.4138	0.2594	0.1986	-1.5744	0.1019	-1.4632	2.7197	0.8643	0.6568	0.9626	0.8094	-0.2507	2.5576	1.4228	4	69	T3A	M0	White	Male	0
TCGA-BQ-5891	kirp_tcga_pan_can_atlas_2018	TCGA-BQ-5891-01	0:LIVING	0.953414	NA	NA	0:ALIVE OR DEAD TUMOR FREE	0.953414	0:CENSORED	0.953414	1.5952	0.0047	1.4802	0.1022	0.8262	0.9454	2.1531	1.9746	0.1503	-0.6103	-1.1754	0.2234	0.6628	0.5234	-0.0081	0.3822	1.9645	2.0116	-0.9166	1.3053	0.2444	1.7845	0.2328	1.3526	-0.5644	-0.0364	1.6349	13	57	T3B	M0	White	Female	0
TCGA-BQ-5892	kirp_tcga_pan_can_atlas_2018	TCGA-BQ-5892-01	0:LIVING	11.967	NA	NA	0:ALIVE OR DEAD TUMOR FREE	11.967	0:CENSORED	11.967	-0.4336	0.041	-0.0112	0.2914	-0.0032	-0.057	2.9298	0.1203	1.9899	0.5471	-0.8416	-1.2359	1.1068	0.3921	0.5047	1.8227	0.2787	1.3644	0.1044	1.3041	0.4579	1.7529	-0.0979	1.2413	0.0312	1.1544	1.0812	3	51	T1B	M0	White	Male	0
TCGA-BQ-5893	kirp_tcga_pan_can_atlas_2018	TCGA-BQ-5893-01	1:DECEASED	7.9232	NA	NA	1:DEAD WITH TUMOR	7.9232	1:PROGRESSION	6.18075	1.0299	-1.4423	1.7957	1.1089	-0.7694	1.7654	0.0283	0.663	-0.9213	1.819	1.3078	-0.259	-0.821	1.4702	1.7587	-0.9647	1.8852	1.3292	-0.6473	-0.1671	0.3089	1.1793	-0.6366	2.6003	-0.4718	-0.2358	-0.0081	7	61	T3A	M1	White	Male	1
TCGA-BQ-5894	kirp_tcga_pan_can_atlas_2018	TCGA-BQ-5894-01	0:LIVING	2.76161	NA	NA	0:ALIVE OR DEAD TUMOR FREE	2.76161	0:CENSORED	2.76161	-0.7196	-1.4744	-0.0828	0.9829	-1.4078	-0.9247	-0.0273	-0.9192	-0.5388	0.6334	1.1624	0.2535	-1.434	1.2673	1.0194	-1.1436	1.9553	0.373	-0.6741	0.0624	-0.8191	-0.521	-1.6324	2.1627	-1.0534	-1.3721	0.0006	19	42	T3B	M1	NA	Male	0
TCGA-BQ-7044	kirp_tcga_pan_can_atlas_2018	TCGA-BQ-7044-01	0:LIVING	123.615	NA	NA	0:ALIVE OR DEAD TUMOR FREE	123.615	0:CENSORED	123.615	0.0981	-1.3403	1.0763	1.0097	0.6686	0.26	0.6318	0.0947	-0.3409	0.4004	-0.3879	0.0423	-0.0839	0.7324	0.8378	0.3957	-1.4725	0.5951	-1.668	0.0531	1.2407	0.8722	0.4904	1.3522	0.2799	-1.1341	0.7903	8	73	T3A	M0	White	Male	0
TCGA-BQ-7045	kirp_tcga_pan_can_atlas_2018	TCGA-BQ-7045-01	1:DECEASED	48.2625	NA	NA	0:ALIVE OR DEAD TUMOR FREE	48.2625	0:CENSORED	48.2625	0.6344	0.0435	-1.027	-0.2654	0.5406	-0.2264	-0.5912	-1.151	-1.1867	-0.2794	-2.1079	0.2855	0.4404	0.41	-0.622	-0.1583	-1.4049	0.1292	-0.6865	-2.592	-0.0386	0.2773	-0.5237	-0.0262	0.5052	0.7319	-1.6687	8	78	T1B	M0	Black or African American	Male	1
TCGA-BQ-7046	kirp_tcga_pan_can_atlas_2018	TCGA-BQ-7046-01	0:LIVING	96.9195	NA	NA	0:ALIVE OR DEAD TUMOR FREE	96.9195	0:CENSORED	96.9195	1.1758	0.9855	-0.3577	-2.0668	0.7003	-1.7492	-1.3385	0.0671	-0.4855	-0.448	-1.1356	-0.0858	-0.0605	1.0408	-0.5932	0.4452	-0.2361	-0.0387	0.2572	-0.3861	0.7585	-0.2696	-0.3775	0.2215	-0.6286	-0.2018	-0.1135	13	61	T1A	M0	White	Male	0
TCGA-BQ-7048	kirp_tcga_pan_can_atlas_2018	TCGA-BQ-7048-01	0:LIVING	93.336	NA	NA	0:ALIVE OR DEAD TUMOR FREE	93.336	1:PROGRESSION	7.52868	-1.0293	1.1509	1.58	0.6865	-0.1793	0.4652	0.1892	-0.5588	1.0315	1.5599	-0.3223	-0.4307	-0.4326	2.0524	1.0186	0.8	-0.8892	0.9386	2.1512	0.1952	1.1215	0.2428	-0.4593	0.985	-0.1479	0.2582	0.0074	0	64	T3A	M0	White	Male	0
TCGA-BQ-7050	kirp_tcga_pan_can_atlas_2018	TCGA-BQ-7050-01	0:LIVING	61.2815	NA	NA	0:ALIVE OR DEAD TUMOR FREE	61.2815	0:CENSORED	61.2815	-1.7865	0.697	-0.4668	-1.1668	0.5082	-0.3492	-0.5545	-0.1646	-0.053	-0.2522	-0.9691	-0.4766	0.2678	0.3959	0.4576	0.8131	-0.7026	0.4424	0.1924	0.6566	0.4379	-0.6572	-0.5968	-0.0271	-0.196	-0.5412	-0.2896	1	53	T1A	M0	White	Female	0
TCGA-BQ-7051	kirp_tcga_pan_can_atlas_2018	TCGA-BQ-7051-01	0:LIVING	50.3994	NA	NA	0:ALIVE OR DEAD TUMOR FREE	50.3994	0:CENSORED	50.3994	1.4241	0.8031	-0.1044	-0.4491	0.9658	-0.5795	0.7631	1.0305	-0.5263	0.1411	-0.6088	0.0505	-0.6063	0.9333	-0.1667	0.8345	0.1925	0.9568	0.0158	0.0233	1.1027	0.5134	-0.3993	0.8453	-0.0772	0.517	0.7391	0	74	T2	M0	White	Male	0
TCGA-BQ-7053	kirp_tcga_pan_can_atlas_2018	TCGA-BQ-7053-01	0:LIVING	49.8405	NA	NA	0:ALIVE OR DEAD TUMOR FREE	49.8405	0:CENSORED	49.8405	0.4554	0.6883	0.4041	-0.7699	0.7604	-0.387	0.2649	0.2903	0.7263	-0.4628	-0.4349	-0.1544	-0.1398	0.6798	0.5285	0.6178	-0.8943	0.7789	1.5043	1.1034	0.3937	0.3104	-0.4709	-0.4203	-0.0684	-0.0489	1.0633	0	57	T3	M0	Black or African American	Female	0
TCGA-BQ-7055	kirp_tcga_pan_can_atlas_2018	TCGA-BQ-7055-01	0:LIVING	26.2682	NA	NA	0:ALIVE OR DEAD TUMOR FREE	26.2682	0:CENSORED	26.2682	-2.7724	-1.4347	0.0973	0.1215	-1.5474	1.2899	0.8966	0.5574	-0.7079	2.0717	-0.3445	-0.23	-3.0268	-1.1134	1.24	0.2123	-0.4255	1.5587	0.2847	-0.4517	0.7414	1.1404	1.9153	-0.3355	-0.1619	-1.0966	1.2358	2	73	T1A	M0	White	Male	0
TCGA-BQ-7058	kirp_tcga_pan_can_atlas_2018	TCGA-BQ-7058-01	1:DECEASED	11.2766	NA	NA	1:DEAD WITH TUMOR	11.2766	1:PROGRESSION	1.64382	1.9986	2.0975	2.1535	-0.3019	-0.6395	1.4997	0.0366	-0.3451	1.2953	0.8253	-0.084	0.1925	2.058	0.7616	0.7467	0.5575	-1.0529	0.5329	0.1505	2.259	0.3993	-0.3322	1.1565	0.2076	0.1273	2.1365	1.7709	5	81	T3	M0	White	Male	1
TCGA-BQ-7059	kirp_tcga_pan_can_atlas_2018	TCGA-BQ-7059-01	0:LIVING	7.62731	NA	NA	0:ALIVE OR DEAD TUMOR FREE	7.62731	0:CENSORED	7.62731	-1.2982	0.2159	-0.9426	-0.7146	-0.1912	-0.459	-0.4259	-0.5869	-0.5464	-0.4185	-0.6393	-0.9932	0.2419	0.4905	0.0581	-0.2791	1.1056	0.3363	0.8013	-0.7138	-0.2944	0.0737	-0.6265	-0.3208	-0.986	-0.578	-0.0328	6	71	T1B	M0	White	Male	0
TCGA-BQ-7060	kirp_tcga_pan_can_atlas_2018	TCGA-BQ-7060-01	0:LIVING	7.03554	NA	NA	0:ALIVE OR DEAD TUMOR FREE	7.03554	0:CENSORED	7.03554	0.2012	0.9337	-0.7909	-1.2425	0.1286	-0.0713	-0.2809	0.5746	-1.1867	0.2534	-1.1186	-0.592	-0.8274	0.9647	-0.1514	1.0549	-0.6105	0.9847	0.6781	-0.5385	0.6749	0.2763	-0.8074	0.1157	-0.1537	0.8238	-0.9335	8	53	T1A	M0	American Indian or Alaska Native	Male	0
TCGA-BQ-7061	kirp_tcga_pan_can_atlas_2018	TCGA-BQ-7061-01	0:LIVING	7.16704	NA	NA	0:ALIVE OR DEAD TUMOR FREE	7.16704	0:CENSORED	7.16704	-0.843	1.2114	-0.0258	-0.1555	0.7059	-0.7504	0.3307	0.4341	1.1993	-0.1053	-1.5627	-0.7876	0.3364	1.0844	-0.1304	1.5843	-1.1162	1.2015	0.0977	0.5597	0.7774	-0.0909	-0.4825	-0.0128	-0.2186	0.3827	1.2966	6	83	T1B	M0	White	Female	0
TCGA-BQ-7062	kirp_tcga_pan_can_atlas_2018	TCGA-BQ-7062-01	0:LIVING	3.81366	NA	NA	0:ALIVE OR DEAD TUMOR FREE	3.81366	0:CENSORED	3.81366	0.4287	0.1752	-0.771	-1.6711	0.4815	-0.4105	0.0543	-0.1465	-0.2739	-0.6679	0.4895	-0.363	0.3978	0.3816	-0.1421	-0.0263	0.2329	-0.1638	0.3655	-0.269	-0.3192	-0.6499	-0.6965	-1.0111	-0.2429	-0.4165	-0.8264	11	64	T1A	M0	Black or African American	Male	0
TCGA-DW-5560	kirp_tcga_pan_can_atlas_2018	TCGA-DW-5560-01	0:LIVING	48.8543	0:DiseaseFree	48.8543	0:ALIVE OR DEAD TUMOR FREE	48.8543	0:CENSORED	48.8543	1.7825	0.0388	-1.4479	-2.266	0.3402	-0.7894	-0.4817	-1.1059	-0.9398	-2.2907	0.9236	1.6572	-0.076	-1.6898	-1.5847	-1.0211	-0.5263	-2.2449	0.114	-0.5059	-1.9992	-1.3913	1.1676	-0.412	1.3367	-2.7363	-1.5578	10	38	T1B	M0	White	Female	0
TCGA-DW-5561	kirp_tcga_pan_can_atlas_2018	TCGA-DW-5561-01	0:LIVING	13.6108	NA	NA	0:ALIVE OR DEAD TUMOR FREE	13.6108	0:CENSORED	13.6108	0.2151	-1.0994	-0.6155	0.4497	0.1783	0.4293	-0.6277	-0.305	-1.1867	-1.531	0.9014	-0.5827	0.187	-1.478	0.4501	-1.8149	-0.6533	-1.3932	1.3732	-0.5813	-0.6176	-1.8906	-0.5973	-0.9583	0.3655	-0.203	-0.2809	13	51	T1A	M0	Black or African American	Male	0
TCGA-DW-7834	kirp_tcga_pan_can_atlas_2018	TCGA-DW-7834-01	0:LIVING	129.862	NA	NA	0:ALIVE OR DEAD TUMOR FREE	129.862	0:CENSORED	129.862	-1.1307	-0.534	-0.0141	-0.1395	-0.1786	2.1397	0.4464	0.8907	0.4842	0.7473	1.9704	-0.4437	-1.2044	0.9939	1.1161	-2.033	-0.7295	-0.6823	-0.6529	0.0487	-0.2448	0.829	-0.0253	-0.9469	-0.593	0.2887	0.337	6	53	T1	MX	White	Male	0
TCGA-DW-7836	kirp_tcga_pan_can_atlas_2018	TCGA-DW-7836-01	0:LIVING	35.9339	NA	NA	0:ALIVE OR DEAD TUMOR FREE	35.9339	0:CENSORED	35.9339	-0.0402	-0.4346	-0.3358	0.1487	0.7687	0.1993	0.326	0.6507	-0.9065	-0.5324	-1.0961	0.1621	-0.8184	-0.7715	-0.0843	-1.3688	-0.5441	-0.8119	0.1948	-0.7126	-0.6182	-0.6258	0.3157	-0.1588	0.0538	-0.5567	-1.4438	10	55	T1A	MX	White	Male	0
TCGA-DW-7837	kirp_tcga_pan_can_atlas_2018	TCGA-DW-7837-01	0:LIVING	37.5448	NA	NA	0:ALIVE OR DEAD TUMOR FREE	37.5448	0:CENSORED	37.5448	-0.3466	-0.8291	-0.6647	1.331	0.379	0.8531	0.7275	0.6873	0.6745	0.3181	0.6444	-1.2212	0.6786	-0.3631	0.6471	-0.0943	-0.506	-0.0115	1.0129	-0.2051	0.0664	-0.1366	-0.4581	-0.3103	-0.7682	0.8455	-1.3508	6	43	T1B	MX	Black or African American	Male	0
TCGA-DW-7838	kirp_tcga_pan_can_atlas_2018	TCGA-DW-7838-01	0:LIVING	24.46	NA	NA	0:ALIVE OR DEAD TUMOR FREE	24.46	1:PROGRESSION	12.493	-1.4971	0.2996	-0.3012	-0.2764	-0.7263	0.2732	0.4968	1.3087	-0.8985	0.5622	-0.1709	-1.0527	-0.446	1.2544	1.0174	-1.2742	-0.1378	0.9969	-1.338	0.9804	1.5323	2.264	-0.6243	0.5061	-1.4714	-0.0185	0.1865	10	66	T1B	MX	White	Male	0
TCGA-DW-7839	kirp_tcga_pan_can_atlas_2018	TCGA-DW-7839-01	0:LIVING	13.7752	NA	NA	0:ALIVE OR DEAD TUMOR FREE	13.7752	0:CENSORED	13.7752	-0.9224	-0.4474	-0.4712	1.2172	-0.1048	1.967	0.841	0.5232	-0.3262	1.0442	0.7674	-1.6379	-1.1242	-2.5239	1.0585	-0.5756	0.4994	-0.1993	0.6072	-1.3489	-0.006	0.5774	-0.0574	0.5166	0.1774	0.1436	-1.1455	2	58	T1B	MX	White	Female	0
TCGA-DW-7840	kirp_tcga_pan_can_atlas_2018	TCGA-DW-7840-01	0:LIVING	3.7479	NA	NA	0:ALIVE OR DEAD TUMOR FREE	3.7479	0:CENSORED	3.7479	1.107	0.6137	-0.4097	-0.6254	0.9909	-0.3063	0.35	-0.4024	-0.4497	-0.3967	1.3336	0.2548	1.1946	-0.8166	-1.478	-0.2927	-1.593	-1.1006	0.6008	-0.1022	-0.0099	-1.2005	1.1717	-0.9448	0.0506	-0.5986	-0.662	8	60	T1B	MX	Black or African American	Male	0
TCGA-DW-7841	kirp_tcga_pan_can_atlas_2018	TCGA-DW-7841-01	0:LIVING	14.63	NA	NA	0:ALIVE OR DEAD TUMOR FREE	14.63	0:CENSORED	14.63	0.4465	-1.0066	0.0313	0.7136	0.608	0.4529	-0.1574	-0.4364	-0.5148	-0.6616	0.7056	-0.4921	1.0862	-0.3736	-0.7824	-1.9031	0.3078	-0.5718	1.1581	0.3951	-0.8409	-0.8329	-0.1789	-0.7184	0.4017	0.4458	-0.2859	8	61	T1B	MX	Black or African American	Male	0
TCGA-DW-7842	kirp_tcga_pan_can_atlas_2018	TCGA-DW-7842-01	0:LIVING	3.02462	NA	NA	0:ALIVE OR DEAD TUMOR FREE	3.02462	0:CENSORED	3.02462	-0.9372	-0.3991	-1.2069	0.8059	0.1917	0.2857	0.3446	1.1672	-0.5202	0.3574	-0.2719	-1.0361	-1.8049	-1.6039	0.7301	-0.631	-1.346	0.6349	1.0958	-1.2944	-0.0513	0.2545	-0.3725	-0.4839	-0.6591	-0.4991	0.1661	4	52	T1A	MX	White	Male	0
TCGA-DW-7963	kirp_tcga_pan_can_atlas_2018	TCGA-DW-7963-01	0:LIVING	40.7667	0:DiseaseFree	40.7667	0:ALIVE OR DEAD TUMOR FREE	40.7667	0:CENSORED	40.7667	0.4748	-0.129	-0.8371	-0.4031	-1.0238	0.1813	-1.1417	-0.5532	0.9727	0.4464	-1.2646	-0.8082	1.0934	0.7034	0.2689	0.9265	0.1836	0.0143	0.2809	-0.221	1.2682	-0.3707	-0.7199	-0.1962	-0.5169	1.0418	-0.8637	10	43	T1B	MX	Black or African American	Male	0
TCGA-DZ-6131	kirp_tcga_pan_can_atlas_2018	TCGA-DZ-6131-01	0:LIVING	79.8567	NA	NA	0:ALIVE OR DEAD TUMOR FREE	79.8567	0:CENSORED	79.8567	-0.8662	4.055	-0.2596	-0.0025	-0.6149	-0.4396	-0.742	-0.6007	1.115	0.7196	-0.7563	-0.0379	-1.5745	0.6011	0.5709	1.4103	0.5443	0.7983	0.2615	-0.8322	-0.8238	-0.2822	-0.3104	0.2972	0.0238	-1.5093	0.5858	2	31	T3A	MX	White	Male	0
TCGA-DZ-6132	kirp_tcga_pan_can_atlas_2018	TCGA-DZ-6132-01	0:LIVING	80.8758	NA	NA	0:ALIVE OR DEAD TUMOR FREE	80.8758	0:CENSORED	80.8758	-1.0248	0.0729	-1.0699	0.0471	-1.1959	-0.4378	-0.3055	-0.457	-1.1867	-0.464	-0.1154	-0.9909	-0.824	0.0222	0.3871	-0.5993	1.6364	0.6802	0.2071	-1.299	-0.8986	0.7868	-0.5895	0.3591	-0.1106	-0.5883	0.4098	7	69	T1A	MX	NA	Male	0
TCGA-DZ-6133	kirp_tcga_pan_can_atlas_2018	TCGA-DZ-6133-01	1:DECEASED	51.1885	NA	NA	0:ALIVE OR DEAD TUMOR FREE	51.1885	0:CENSORED	51.1885	0.3003	0.5738	-0.1069	-1.1607	0.4783	-1.9374	0.7796	0.719	-0.1438	-0.7014	-0.9521	-0.4953	-0.2301	-0.9499	-1.4017	0.9093	-0.2179	0.5991	-0.0462	0.4344	1.0064	-1.064	-0.9484	-0.8585	-1.0473	-0.612	-1.2191	15	66	T1A	MX	White	Female	1
TCGA-DZ-6134	kirp_tcga_pan_can_atlas_2018	TCGA-DZ-6134-01	0:LIVING	61.0185	NA	NA	0:ALIVE OR DEAD TUMOR FREE	61.0185	0:CENSORED	61.0185	0.2374	0.7036	-0.4428	-1.4558	0.1915	-0.9002	0.0565	0.0359	-0.29	-0.3007	-0.5901	-0.4392	0.5989	0.4707	0.0449	0.518	-0.7268	1.0269	0.7221	-0.3496	0.9193	0.555	-0.8885	0.7074	-1.3198	0.4338	1.2292	9	69	T1A	MX	White	Male	0
TCGA-DZ-6135	kirp_tcga_pan_can_atlas_2018	TCGA-DZ-6135-01	0:LIVING	74.5964	NA	NA	0:ALIVE OR DEAD TUMOR FREE	74.5964	0:CENSORED	74.5964	-1.1136	-0.3898	-0.5081	0.427	0.0168	0.2387	0.3061	0.8149	-0.7902	-0.4561	-0.3339	-1.1889	-0.5309	-0.9366	0.9536	-0.9074	-0.6157	1.0242	0.2787	-1.3421	-0.3009	0.1831	-1.1575	-0.2723	-0.5926	-0.0704	0.141	0	45	T1A	MX	NA	Male	0
TCGA-EV-5901	kirp_tcga_pan_can_atlas_2018	TCGA-EV-5901-01	0:LIVING	34.1914	NA	NA	0:ALIVE OR DEAD TUMOR FREE	34.1914	0:CENSORED	34.1914	-0.6119	-0.1736	-1.2101	-0.2836	-0.3913	-0.4102	0.1918	1.2	-1.0808	-0.0239	-1.0386	-0.8313	-1.263	0.115	0.7864	-1.1838	-0.3805	1.2107	1.3031	-1.3182	-1.0446	0.1997	-1.4574	0.1024	-1.1247	-0.9561	-1.0625	5	47	T1	M0	White	Female	0
TCGA-EV-5902	kirp_tcga_pan_can_atlas_2018	TCGA-EV-5902-01	0:LIVING	19.0025	NA	NA	0:ALIVE OR DEAD TUMOR FREE	19.0025	0:CENSORED	19.0025	-0.6042	0.3296	0.4958	-0.113	1.0731	0.9535	2.3959	2.1575	-0.9746	-1.2211	-1.0028	0.2345	0.0725	-0.3218	-2.7403	0.3674	0.9874	0.4129	0.4451	0.0212	-2.1271	0.5529	0.0164	-0.0264	0.0384	-0.2768	-0.1643	9	58	T1	M0	White	Male	0
TCGA-EV-5903	kirp_tcga_pan_can_atlas_2018	TCGA-EV-5903-01	0:LIVING	24.8874	NA	NA	0:ALIVE OR DEAD TUMOR FREE	24.8874	0:CENSORED	24.8874	-0.1873	-0.1106	-0.7658	-0.21	-0.7948	0.4124	0.6192	0.5023	0.4916	-0.1148	-0.9009	-0.0274	-0.348	-0.3407	0.3873	-0.514	-0.8671	0.6394	1.0488	-0.8939	-0.0381	0.7353	-0.5471	0.1122	-0.7061	-0.1521	-0.646	9	57	T1A	M0	White	Male	0
TCGA-F9-A4JJ	kirp_tcga_pan_can_atlas_2018	TCGA-F9-A4JJ-01	1:DECEASED	10.6848	NA	NA	1:DEAD WITH TUMOR	10.6848	1:PROGRESSION	3.58352	-0.7631	-1.6187	-0.336	1.8895	-2.3654	1.3998	-1.6938	-1.0168	-1.1867	0.0697	2.1365	-0.0429	-1.4831	2.034	1.7083	-0.7206	0.8128	-0.5609	-1.8229	0.3183	-0.9013	-0.926	-0.7425	2.3155	-0.608	-1.0623	-0.5186	12	35	T3A	MX	Black or African American	Female	1
TCGA-F9-A7Q0	kirp_tcga_pan_can_atlas_2018	TCGA-F9-A7Q0-01	0:LIVING	13.0848	0:DiseaseFree	13.0848	0:ALIVE OR DEAD TUMOR FREE	13.0848	0:CENSORED	13.0848	-0.4696	-0.9292	-2.3591	-1.978	-0.7967	-2.2509	0.7754	-0.2354	-0.5185	-0.2782	-0.4278	1.2294	0.8028	-0.3084	-0.8136	0.6809	-0.052	-0.747	-1.1712	-0.6531	-1.8646	-0.4054	-1.4531	-0.4311	-0.5644	-2.7689	-0.6966	17	37	T1B	M0	Asian	Female	0
TCGA-F9-A7VF	kirp_tcga_pan_can_atlas_2018	TCGA-F9-A7VF-01	0:LIVING	2.39997	0:DiseaseFree	2.39997	0:ALIVE OR DEAD TUMOR FREE	2.39997	0:CENSORED	2.39997	1.6754	0.4331	0.8945	-1.5051	0.9553	-0.8118	-1.5382	-0.9708	-1.1867	-1.6156	0.5117	3.0489	0.7165	-0.2522	-2.0024	-0.6862	-0.6636	-1.3057	-0.037	-0.8953	0.2178	-1.2112	2.1619	-2.6292	2.1658	-0.2624	-0.9302	10	75	T1A	M0	White	Female	0
TCGA-F9-A8NY	kirp_tcga_pan_can_atlas_2018	TCGA-F9-A8NY-01	0:LIVING	1.18355	NA	NA	0:ALIVE OR DEAD TUMOR FREE	1.18355	0:CENSORED	1.18355	1.4944	-0.1461	-0.3561	-1.672	-0.5427	-0.0587	-0.7321	-1.6	-0.2058	1.152	1.5499	0.729	0.602	1.4512	-0.2614	1.392	-0.1459	-0.8532	-0.25	0.2101	-0.9236	0.0026	0.2822	1.4491	-1.1017	0.7392	0.2371	16	38	T4	M1	Asian	Female	0
TCGA-F9-A97G	kirp_tcga_pan_can_atlas_2018	TCGA-F9-A97G-01	0:LIVING	0.427393	0:DiseaseFree	0.427393	0:ALIVE OR DEAD TUMOR FREE	0.427393	0:CENSORED	0.427393	-0.5662	1.8178	1.2644	0.1545	-0.7713	-0.298	1.9793	0.205	0.9273	1.4831	-1.3839	-1.7461	0.0448	-0.3642	2.1197	0.8316	0.6468	2.296	-0.0953	0.2073	3.028	3.3746	-4.297	1.6455	-0.0822	0.498	0.7461	2	79	T3	M0	Asian	Male	0
TCGA-G7-6789	kirp_tcga_pan_can_atlas_2018	TCGA-G7-6789-01	1:DECEASED	4.01091	NA	NA	1:DEAD WITH TUMOR	4.01091	1:PROGRESSION	4.01091	1.083	-1.2097	0.4457	2.0946	-0.5262	-0.0842	-0.6504	-1.36	0.2601	-2.4933	-0.8485	-0.0512	-1.6151	0.9221	-0.9027	-1.5218	-1.5139	-0.2494	0.346	-2.2896	-0.9131	-2.3477	1.2556	0.8271	-0.3208	-1.6299	2.6015	20	53	T3A	MX	White	Female	1
TCGA-G7-6790	kirp_tcga_pan_can_atlas_2018	TCGA-G7-6790-01	0:LIVING	51.7803	NA	NA	0:ALIVE OR DEAD TUMOR FREE	51.7803	1:PROGRESSION	51.2214	1.0393	0.7272	-0.1432	-0.916	0.3782	-1.3281	0.4874	0.605	0.0713	-0.0232	-0.1444	0.1518	0.174	1.2396	0.048	1.6271	-1.4752	0.3951	-0.0412	-1.1615	1.3469	-0.5821	0.1999	0.3936	-1.1444	0.2715	-1.4079	13	57	T1A	MX	White	Male	0
TCGA-G7-6792	kirp_tcga_pan_can_atlas_2018	TCGA-G7-6792-01	0:LIVING	90.9031	0:DiseaseFree	90.9031	0:ALIVE OR DEAD TUMOR FREE	90.9031	0:CENSORED	90.9031	-0.0029	-0.3394	-0.1893	-2.5504	0.8483	0.4173	0.3817	-0.3331	-1.1867	-0.219	-0.4918	-1.1515	0.1207	-0.1546	1.1916	-0.5148	-0.295	0.8083	0.0571	-0.8493	0.5634	0.4468	-0.8867	-0.0683	-1.9608	-0.2415	-0.574	1	40	T1B	MX	Black or African American	Male	0
TCGA-G7-6793	kirp_tcga_pan_can_atlas_2018	TCGA-G7-6793-01	1:DECEASED	11.0465	NA	NA	1:DEAD WITH TUMOR	11.0465	1:PROGRESSION	11.0465	-1.3737	0.4078	0.179	0.1115	-2.459	-0.0496	0.8647	-2.5727	-1.0538	1.7958	-0.4987	-1.6982	-1.1446	1.7745	-1.4321	-1.2318	-0.1923	1.2436	-0.2815	-1.4376	-2.0741	0.231	-0.4992	2.5706	-0.9318	-0.6881	1.3679	10	60	T3A	MX	White	Female	1
TCGA-G7-6795	kirp_tcga_pan_can_atlas_2018	TCGA-G7-6795-01	0:LIVING	39.2544	NA	NA	0:ALIVE OR DEAD TUMOR FREE	39.2544	0:CENSORED	39.2544	3.1566	1.4246	-1.4855	-1.5813	1.2573	-2.866	0.185	-1.1482	-0.9808	-0.8809	1.812	1.5591	2.6905	-1.4479	-2.9912	0.4269	-2.5311	-1.6891	-0.6986	-0.4629	0.4193	-1.1634	1.8615	-0.1277	1.9478	-2.7485	-0.8259	12	56	T1A	MX	White	Male	0
TCGA-G7-6796	kirp_tcga_pan_can_atlas_2018	TCGA-G7-6796-01	0:LIVING	71.4403	0:DiseaseFree	71.4403	0:ALIVE OR DEAD TUMOR FREE	71.4403	0:CENSORED	71.4403	-0.5256	0.3599	-0.7457	-0.1702	-3.0665	0.1655	-0.7334	-0.9437	0.6886	-0.4231	1.1649	1.5109	0.9908	0.2112	0.1001	-1.0188	-0.2357	-0.6557	0.2623	1.6971	0.3216	-0.6587	1.3553	-0.3099	-0.2266	-0.7789	-0.1938	8	58	T1A	MX	White	Male	0
TCGA-G7-6797	kirp_tcga_pan_can_atlas_2018	TCGA-G7-6797-01	0:LIVING	25.1504	NA	NA	0:ALIVE OR DEAD TUMOR FREE	25.1504	0:CENSORED	25.1504	-0.9994	-1.3659	-2.3294	0.9241	1.761	-0.1647	2.0502	0.7603	-0.3937	-0.311	-0.797	0.567	-0.3124	-1.443	0.1075	0.2601	0.5089	0.9298	-1.0871	-0.8857	0.5305	-1.0268	-1.6755	0.0719	-1.5994	-2.8365	-0.8305	7	46	T1A	MX	White	Male	0
TCGA-G7-7501	kirp_tcga_pan_can_atlas_2018	TCGA-G7-7501-01	1:DECEASED	20.5148	NA	NA	1:DEAD WITH TUMOR	20.5148	1:PROGRESSION	3.6164	-1.6279	-1.5039	0.4861	1.4491	-0.7361	1.2385	1.0564	0.5513	-0.1915	-0.1037	-1.2532	-0.8789	-1.5122	0.8485	2.2224	-0.7032	1.1685	0.9581	-2.3571	-0.6928	-0.1001	0.7054	-1.7978	0.8564	-0.3292	0.6763	0.2512	7	55	T3A	MX	Black or African American	Female	1
TCGA-G7-7502	kirp_tcga_pan_can_atlas_2018	TCGA-G7-7502-01	0:LIVING	25.8408	0:DiseaseFree	25.8408	0:ALIVE OR DEAD TUMOR FREE	25.8408	0:CENSORED	25.8408	-1.3852	-1.126	-0.5785	0.5068	-0.5426	-0.6043	-0.001	0.7745	-0.8595	-0.7428	-0.9252	-0.6101	-1.2051	-0.2938	0.312	-1.1067	0.454	-0.7545	-0.3123	-0.4701	-0.9754	0.3684	-0.1451	0.4206	0.0572	-1.1639	0.2914	17	83	T1B	MX	White	Male	0
TCGA-G7-A4TM	kirp_tcga_pan_can_atlas_2018	TCGA-G7-A4TM-01	0:LIVING	25.249	0:DiseaseFree	25.249	0:ALIVE OR DEAD TUMOR FREE	25.249	0:CENSORED	25.249	-0.2672	-0.9257	-0.4726	0.8423	0.0163	0.6377	-0.5482	-0.3712	-1.1867	-0.2638	1.7438	-0.1944	0.0901	-0.2126	0.116	-1.8514	-1.0645	-1.0326	0.5585	-0.2239	-0.532	-0.3047	-0.0903	-0.1056	0.7012	-0.1332	-0.6411	6	40	T1A	MX	Black or African American	Male	0
TCGA-G7-A8LB	kirp_tcga_pan_can_atlas_2018	TCGA-G7-A8LB-01	0:LIVING	17.9834	NA	NA	0:ALIVE OR DEAD TUMOR FREE	17.9834	0:CENSORED	17.9834	0.7465	-1.2256	-0.7887	-0.0255	0.7902	-1.0444	-2.1558	-0.5546	-0.4263	-3.5998	-0.1229	0.9172	0.7011	-1.818	-1.6175	-2.0524	-1.3341	-2.5403	0.2081	0.7762	-2.1103	-2.7897	-0.5807	-1.942	1.4443	-1.2946	-0.747	15	70	T2A	MX	White	Male	0
TCGA-G7-A8LC	kirp_tcga_pan_can_atlas_2018	TCGA-G7-A8LC-01	0:LIVING	23.0792	0:DiseaseFree	23.0792	0:ALIVE OR DEAD TUMOR FREE	23.0792	0:CENSORED	23.0792	-0.1716	-1.6938	-1.4544	-0.4992	-1.506	-0.3694	-0.2422	-0.5397	-1.1867	-1.5026	-0.9014	0.9791	1.0589	-0.8025	0.4829	-0.7151	-0.2666	-0.5684	-1.2032	-0.5689	-1.0195	-0.6582	-1.0351	1.7081	-0.0945	-0.8578	1.7771	16	61	T1A	MX	White	Male	0
TCGA-G7-A8LD	kirp_tcga_pan_can_atlas_2018	TCGA-G7-A8LD-01	1:DECEASED	16.8984	1:Recurred/Progressed	6.87116	1:DEAD WITH TUMOR	16.8984	1:PROGRESSION	6.87116	0.043	-2.3649	0.9515	3.4597	-2.4346	1.9076	1.2277	0.3104	-1.0528	-0.1644	1.451	-2.6106	0.9766	1.347	2.444	-0.7852	0.8272	0.5808	-1.9803	0.19	-0.1545	-0.0619	-1.3118	1.4104	-0.4891	0.8637	0.5958	10	71	T3A	MX	White	Male	1
TCGA-G7-A8LE	kirp_tcga_pan_can_atlas_2018	TCGA-G7-A8LE-01	0:LIVING	80.6457	1:Recurred/Progressed	47.5721	0:ALIVE OR DEAD TUMOR FREE	80.6457	1:PROGRESSION	47.5721	-0.4342	-0.7311	-0.6739	-0.1071	0.1934	0.2702	0.1051	1.6172	-0.147	0.2524	-0.8532	-0.3814	-1.1983	0.1453	0.4736	-0.6367	-1.0068	0.2283	1.4036	-1.4542	-0.4897	-0.5411	-0.6052	-0.6855	-0.808	-1.0443	0.2659	4	62	T1A	MX	White	Male	0
TCGA-GL-6846	kirp_tcga_pan_can_atlas_2018	TCGA-GL-6846-01	0:LIVING	194.792	NA	NA	0:ALIVE OR DEAD TUMOR FREE	194.792	0:CENSORED	194.792	-0.0157	0.387	-0.865	-0.0893	0.2534	-0.8171	0.6316	0.4458	-0.8575	-0.1699	-0.4494	-0.3736	0.5503	0.7748	-0.1655	0.7532	-1.3644	1.0192	-0.0682	-1.411	-0.4176	0.2949	-1.1027	0.549	-0.7852	-0.7482	0.471	10	52	T4	MX	White	Male	0
TCGA-GL-7773	kirp_tcga_pan_can_atlas_2018	TCGA-GL-7773-01	0:LIVING	12.9204	0:DiseaseFree	12.9204	0:ALIVE OR DEAD TUMOR FREE	12.9204	0:CENSORED	12.9204	-1.0885	0.0064	-0.0252	0.1595	0.4232	0.3926	0.3926	0.3148	-1.1867	-0.0997	-0.9394	-0.3595	-0.9205	0.0901	-0.0343	-0.827	-0.5325	0.6154	1.6026	-0.6036	-0.6957	-1.7128	-0.6685	-0.43	-1.1453	-0.2665	-0.0108	2	63	T1A	MX	White	Male	0
TCGA-GL-7966	kirp_tcga_pan_can_atlas_2018	TCGA-GL-7966-01	0:LIVING	3.68215	NA	NA	0:ALIVE OR DEAD TUMOR FREE	3.68215	0:CENSORED	3.68215	-0.5125	-1.0497	0.4455	2.0644	0.2664	1.3253	0.1937	0.4715	-0.9139	0.399	0.4772	-0.3003	-2.1305	1.7571	0.4782	-1.1822	1.2039	1.4529	-0.9678	-1.617	-1.8029	0.5859	-0.8599	2.2959	-1.9681	-1.7064	0.0081	16	28	T3	MX	White	Female	0
TCGA-GL-8500	kirp_tcga_pan_can_atlas_2018	TCGA-GL-8500-01	0:LIVING	27.649	0:DiseaseFree	27.649	0:ALIVE OR DEAD TUMOR FREE	27.649	0:CENSORED	27.649	-0.2307	-0.7883	-1.3976	-0.0677	-1.7648	-1.6607	1.8907	0.3016	-1.1867	1.4076	-0.3079	0.9888	-0.3147	-0.4449	0.4102	1.0416	-0.1651	0.182	-1.3524	-0.0287	1.9351	0.2703	-1.2293	0.128	0.397	-1.4586	-0.4984	7	63	T1B	MX	White	Male	0
TCGA-GL-A4EM	kirp_tcga_pan_can_atlas_2018	TCGA-GL-A4EM-01	0:LIVING	1.05204	NA	NA	0:ALIVE OR DEAD TUMOR FREE	1.05204	0:CENSORED	1.05204	0.8082	1.547	0.6976	-0.7783	0.6159	-0.6729	0.0988	0.3124	-0.4199	0.2156	-0.0457	0.8251	1.3036	0.4948	-0.3443	0.1188	0.1534	1.4621	0.335	1.4365	1.5503	1.2497	-0.215	0.4717	-0.4337	0.4521	0.6975	10	61	T1B	MX	White	Male	0
TCGA-GL-A59R	kirp_tcga_pan_can_atlas_2018	TCGA-GL-A59R-01	0:LIVING	12.4273	0:DiseaseFree	12.4273	0:ALIVE OR DEAD TUMOR FREE	12.4273	0:CENSORED	12.4273	0.3065	0.098	-0.2876	-0.2359	1.0368	0.5289	0.5802	0.2652	-0.9475	0.4744	1.2037	-0.1243	0.4532	0.1979	-0.2999	0.0101	-1.8518	-0.5318	1.2884	-0.5762	0.3244	-0.3775	-0.221	-0.328	0.2361	0.5917	0.7935	6	79	T3C	MX	White	Male	0
TCGA-GL-A59T	kirp_tcga_pan_can_atlas_2018	TCGA-GL-A59T-01	0:LIVING	17.9505	0:DiseaseFree	17.9505	0:ALIVE OR DEAD TUMOR FREE	17.9505	0:CENSORED	17.9505	1.4466	0.4737	0.1656	-0.3819	0.4052	-0.4414	-0.651	-0.4833	-0.3495	-0.0688	0.1503	0.5655	1.373	0.6559	-0.3979	-0.1249	-0.1944	-0.9862	-0.4506	1.0076	0.9965	-0.1581	0.5892	-0.2732	0.7711	1.1623	0.2671	12	46	T1B	MX	White	Male	0
TCGA-GL-A9DC	kirp_tcga_pan_can_atlas_2018	TCGA-GL-A9DC-01	0:LIVING	12.8875	0:DiseaseFree	12.8875	0:ALIVE OR DEAD TUMOR FREE	12.8875	0:CENSORED	12.8875	0.5112	-0.4978	0.1917	-0.133	0.4009	-0.5912	0.1975	-0.2509	-1.0043	-0.0251	-0.2077	0.7603	0.6286	0.7037	0.1481	0.6552	-0.9431	0.6445	0.7376	-0.9522	0.8103	0.6759	-0.0867	-0.7362	-0.1836	0.2899	-0.0943	7	66	T1B	MX	White	Female	0
TCGA-GL-A9DD	kirp_tcga_pan_can_atlas_2018	TCGA-GL-A9DD-01	0:LIVING	11.2108	0:DiseaseFree	11.2108	0:ALIVE OR DEAD TUMOR FREE	11.2108	0:CENSORED	11.2108	-0.0655	0.1923	-0.8461	-0.7469	0.3309	-0.7495	-0.7377	-0.2195	-0.7389	0.0803	-0.484	-0.2288	0.7749	0.4994	0.1707	-0.1055	-0.0018	0.0628	0.3198	-0.4939	0.466	0.2051	-0.4062	-0.1502	-0.2122	0.0082	-0.4804	10	69	T1A	MX	White	Male	0
TCGA-GL-A9DE	kirp_tcga_pan_can_atlas_2018	TCGA-GL-A9DE-01	0:LIVING	16.3067	0:DiseaseFree	16.3067	0:ALIVE OR DEAD TUMOR FREE	16.3067	0:CENSORED	16.3067	-0.2912	2.6293	1.3868	-0.1523	0.6482	0.3038	0.3503	1.1678	0.2354	1.2578	-0.28	-0.2121	0.0171	1.1668	0.7829	1.6237	-0.2969	0.4857	0.3094	1.6098	0.8581	-0.14	0.8956	0.3273	-0.2124	1.7734	0.9114	0	74	T1B	MX	Black or African American	Male	0
TCGA-HE-7129	kirp_tcga_pan_can_atlas_2018	TCGA-HE-7129-01	0:LIVING	81.9279	1:Recurred/Progressed	78.8704	0:ALIVE OR DEAD TUMOR FREE	81.9279	1:PROGRESSION	78.8704	-0.2809	0.5469	-0.6585	-0.4989	0.9121	0.0882	1.044	0.3004	-0.996	-0.1588	-0.8073	0.1397	-1.314	-0.2466	-0.1885	0.5078	-1.022	0.226	0.6263	-0.6199	-0.2248	0.143	-0.1776	-0.1832	-1.2827	0.0718	-2.2306	3	NA	T2	M0	NA	Male	0
TCGA-HE-7130	kirp_tcga_pan_can_atlas_2018	TCGA-HE-7130-01	0:LIVING	58.1911	0:DiseaseFree	58.1911	0:ALIVE OR DEAD TUMOR FREE	58.1911	0:CENSORED	58.1911	-1.5977	0.2863	1.6207	1.2264	-2.7684	-0.6386	2.9193	1.9119	3.013	3.8812	1.3464	-0.682	-0.6424	0.2647	-0.5992	-0.0643	-0.0516	2.3921	1.0002	0.744	-3.0349	0.1138	0.525	2.2583	-1.2573	0.0044	3.1169	18	NA	T3	M0	NA	Female	0
TCGA-HE-A5NF	kirp_tcga_pan_can_atlas_2018	TCGA-HE-A5NF-01	0:LIVING	84.8867	0:DiseaseFree	84.8867	0:ALIVE OR DEAD TUMOR FREE	84.8867	0:CENSORED	84.8867	0.9257	0.8774	-0.7707	-1.4643	-0.7268	-1.3622	-0.443	-1.0096	-1.1867	-0.033	-1.6335	0.1915	1.8895	1.1125	0.1075	0.1835	0.7094	0.339	0.223	-0.4688	0.5007	0.0335	-0.568	0.722	0.3267	0.3619	0.2708	13	58	T1A	NA	NA	Male	0
TCGA-HE-A5NH	kirp_tcga_pan_can_atlas_2018	TCGA-HE-A5NH-01	0:LIVING	26.0052	0:DiseaseFree	26.0052	0:ALIVE OR DEAD TUMOR FREE	26.0052	0:CENSORED	26.0052	-0.1643	0.1585	-0.6673	-0.3099	0.7909	0.6033	0.3108	0.2367	-1.1867	0.304	-0.0067	-0.8637	-1.1788	-0.1022	0.5999	0.0784	-0.4519	0.2352	0.8344	-1.3408	0.3406	0.0374	-0.0447	0.4194	-0.6082	0.2373	-0.0501	4	62	T1A	NA	NA	Male	0
TCGA-HE-A5NI	kirp_tcga_pan_can_atlas_2018	TCGA-HE-A5NI-01	0:LIVING	11.8355	0:DiseaseFree	11.8355	0:ALIVE OR DEAD TUMOR FREE	11.8355	0:CENSORED	11.8355	0.7858	-0.2969	-2.2166	-0.6611	0.264	-1.723	-1.6019	-1.6254	-1.1867	-2.2543	0.1488	0.9777	2.2401	-0.2805	-1.9318	-0.5604	-1.6652	-1.4787	-0.5987	-0.1809	-0.8031	-1.3159	0.2472	-0.9726	0.3727	-1.7805	-1.902	14	73	T1A	M0	NA	Male	0
TCGA-HE-A5NJ	kirp_tcga_pan_can_atlas_2018	TCGA-HE-A5NJ-01	0:LIVING	56.7446	0:DiseaseFree	56.7446	0:ALIVE OR DEAD TUMOR FREE	56.7446	0:CENSORED	56.7446	0.8642	-0.2589	-1.339	-0.0668	0.5815	-0.6201	0.2631	0.5023	-0.0424	0.0147	0.2104	-0.4275	-0.821	0.1619	-0.1116	-0.3202	-3.4784	-0.4016	-0.3421	-1.3129	-0.8501	-0.8894	-0.5084	0.411	-0.297	-1.3101	-2.0302	8	58	T1B	M0	NA	Male	0
TCGA-HE-A5NK	kirp_tcga_pan_can_atlas_2018	TCGA-HE-A5NK-01	0:LIVING	73.2485	0:DiseaseFree	73.2485	0:ALIVE OR DEAD TUMOR FREE	73.2485	0:CENSORED	73.2485	-1.458	-1.3682	-1.2294	0.3096	-1.1349	-0.7879	0.46	-0.9679	-1.1867	-0.1408	0.969	1.1098	-0.3542	0.0976	0.4302	-0.4095	-0.1523	0.1131	-1.6015	-0.2757	-0.8311	1.4301	-1.2538	0.6028	-0.8356	-1.56	0.3613	6	82	T1B	M0	NA	Male	0
TCGA-HE-A5NL	kirp_tcga_pan_can_atlas_2018	TCGA-HE-A5NL-01	0:LIVING	25.2162	0:DiseaseFree	25.2162	0:ALIVE OR DEAD TUMOR FREE	25.2162	0:CENSORED	25.2162	-0.0561	-0.4837	-1.2133	-0.1319	-0.0192	-0.1132	-0.238	-0.6473	-1.1867	-0.8315	0.0845	0.1873	0.9023	-0.3908	-0.3596	-0.3795	-0.9037	-0.8869	0.5249	-0.017	-0.7569	-0.3063	-1.1592	-0.315	0.0292	-0.1301	-1.0066	10	51	T1A	MX	NA	Male	0
TCGA-IA-A40U	kirp_tcga_pan_can_atlas_2018	TCGA-IA-A40U-01	0:LIVING	16.7998	0:DiseaseFree	16.7998	0:ALIVE OR DEAD TUMOR FREE	16.7998	0:CENSORED	16.7998	0.6232	0.0439	0.1967	0.2914	-2.0831	-0.5866	-0.9024	-0.8496	-1.1867	-1.2594	0.4853	0.4805	1.9599	0.5488	-0.5918	-0.8124	-0.1074	-0.9218	0.1745	-0.0103	-0.39	0.0069	-0.39	-0.3111	0.9378	0.8879	-0.1493	10	56	T3B	MX	White	Male	0
TCGA-IA-A40X	kirp_tcga_pan_can_atlas_2018	TCGA-IA-A40X-01	0:LIVING	19.9888	0:DiseaseFree	19.9888	0:ALIVE OR DEAD TUMOR FREE	19.9888	0:CENSORED	19.9888	-0.6244	-0.6859	0.8555	-0.2409	0.0176	0.5791	-0.8238	-0.624	-0.5446	-1.9239	-0.6676	-0.9361	0.3964	-0.2091	0.6771	0.2206	-1.7896	0.6068	0.7987	2.7157	-0.1793	0.5989	-0.2394	-2.7545	0.0325	-0.26	0.4867	0	49	T1A	MX	Black or African American	Female	0
TCGA-IA-A40Y	kirp_tcga_pan_can_atlas_2018	TCGA-IA-A40Y-01	0:LIVING	2.03833	0:DiseaseFree	2.03833	0:ALIVE OR DEAD TUMOR FREE	2.03833	0:CENSORED	2.03833	-0.9158	-1.3799	1.1878	1.5112	-1.8082	0.8794	-0.0213	0.6436	-0.147	-1.8507	-0.5234	-0.0186	-0.6777	0.89	1.2226	-1.4309	3.1437	-0.205	-1.5938	0.8429	-1.0169	-0.1388	0.0443	0.9155	-0.0228	-0.8407	-0.5032	28	60	T3A	MX	White	Female	0
TCGA-IA-A83S	kirp_tcga_pan_can_atlas_2018	TCGA-IA-A83S-01	1:DECEASED	85.7744	NA	NA	NA	85.7744	0:CENSORED	85.7744	-0.3927	0.536	0.5412	-0.7663	0.6442	0.0632	-1.0421	-0.1896	0.7102	0.1997	-1.088	-0.273	0.6218	0.9063	0.7118	-0.126	0.1574	0.1365	-0.9972	0.422	0.6695	0.9357	0.1752	-0.916	0.0953	1.275	0.0593	6	81	TX	MX	White	Male	1
TCGA-IA-A83T	kirp_tcga_pan_can_atlas_2018	TCGA-IA-A83T-01	1:DECEASED	88.2401	NA	NA	NA	88.2401	0:CENSORED	88.2401	0.7322	0.3937	0.2218	-0.8342	1.1763	-1.1677	-1.6141	-1.3559	-0.5643	-1.0442	-0.6167	0.4859	0.4403	0.5983	-1.656	-0.4343	1.4444	-1.1134	1.4838	-0.5638	-1.0673	-0.4521	0.9657	-0.7805	1.1228	-0.3087	0.7909	6	80	TX	MX	White	Male	1
TCGA-IA-A83V	kirp_tcga_pan_can_atlas_2018	TCGA-IA-A83V-01	1:DECEASED	96.6894	NA	NA	NA	96.6894	0:CENSORED	96.6894	0.588	0.1725	0.1453	-0.9587	0.0133	-0.1566	-1.2868	-1.6275	-0.6376	-0.8061	-0.3896	0.911	-0.2574	0.1942	-0.9179	-0.1316	1.6573	-0.345	0.4154	-0.935	0.0799	0.2225	1.0338	-0.8227	0.8024	-0.3974	0.6468	6	63	T1B	MX	White	Male	1
TCGA-IA-A83W	kirp_tcga_pan_can_atlas_2018	TCGA-IA-A83W-01	1:DECEASED	67.1664	1:Recurred/Progressed	46.2899	0:ALIVE OR DEAD TUMOR FREE	67.1664	1:PROGRESSION	46.2899	-0.626	-0.6337	-0.083	0.7761	0.6561	0.1177	0.093	0.073	-0.9544	-0.7309	0.6611	-0.2524	0.3258	-0.7477	-0.026	-0.9055	0.0164	-0.7344	0.279	-0.0808	-0.7186	-0.6498	-0.0449	-0.5842	0.2456	-0.2217	-0.1434	3	70	T1	M0	White	Male	1
TCGA-IZ-8195	kirp_tcga_pan_can_atlas_2018	TCGA-IZ-8195-01	0:LIVING	22.2573	0:DiseaseFree	22.2573	0:ALIVE OR DEAD TUMOR FREE	22.2573	0:CENSORED	22.2573	0.4316	0.9379	-0.0418	0.5666	1.1552	0.1289	-0.5943	0.4875	-0.3019	0.0084	-1.7103	-0.0702	-0.6055	0.2683	0.4343	1.4938	0.041	0.4046	1.4466	0.2571	0.8013	0.2865	0.1116	1.0185	0.0793	-0.0214	0.6255	8	82	T2A	MX	White	Male	0
TCGA-IZ-8196	kirp_tcga_pan_can_atlas_2018	TCGA-IZ-8196-01	0:LIVING	21.3368	0:DiseaseFree	21.3368	0:ALIVE OR DEAD TUMOR FREE	21.3368	0:CENSORED	21.3368	-1.0484	-0.3547	-1.3289	0.2005	-0.0723	0.7752	1.469	1.5745	-1.1867	0.5998	-0.0779	-1.1626	-1.3385	-0.5407	0.9799	-0.0161	-0.4957	1.3744	1.2649	-1.2893	0.2651	0.369	-1.0552	0.436	-1.4489	-0.8342	0.5314	4	50	T1A	MX	White	Male	0
TCGA-IZ-A6M8	kirp_tcga_pan_can_atlas_2018	TCGA-IZ-A6M8-01	0:LIVING	16.3395	0:DiseaseFree	16.3395	0:ALIVE OR DEAD TUMOR FREE	16.3395	0:CENSORED	16.3395	1.731	1.1894	1.4364	-1.4202	0.2912	0.2196	-1.3167	-0.859	-0.9907	0.3401	-0.5298	2.2858	0.6979	0.9772	-1.5473	0.2903	0.8824	-0.2781	0.6197	0.1867	0.0805	-0.2796	2.5814	-0.7489	2.0521	0.9608	0.8904	6	69	T1A	MX	Black or African American	Male	0
TCGA-IZ-A6M9	kirp_tcga_pan_can_atlas_2018	TCGA-IZ-A6M9-01	0:LIVING	12.3615	0:DiseaseFree	12.3615	0:ALIVE OR DEAD TUMOR FREE	12.3615	0:CENSORED	12.3615	1.1359	0.095	-0.3545	-0.282	0.4035	-0.4189	-0.717	-0.9704	-0.7508	-0.2577	0.7671	3.1923	0.6411	-0.403	-1.2023	-1.0622	-0.4537	-1.4191	-0.0902	-1.5517	-0.5685	-0.1627	2.5578	-1.9881	2.2301	-1.409	0.2233	6	63	T1A	MX	White	Male	0
TCGA-J7-6720	kirp_tcga_pan_can_atlas_2018	TCGA-J7-6720-01	0:LIVING	12.756	0:DiseaseFree	12.756	0:ALIVE OR DEAD TUMOR FREE	12.756	0:CENSORED	12.756	-0.6853	-1.0023	-0.3308	1.4249	0.8851	1.6998	0.061	0.0307	-1.0172	0.3361	0.8032	-0.4705	-1.047	-1.3682	0.7928	-0.1773	0.5004	-0.2895	0.7849	-0.0878	0.4463	0.3074	0.3074	-0.6526	0.3801	0.6369	0.0137	4	42	T1	M0	Asian	Male	0
TCGA-J7-8537	kirp_tcga_pan_can_atlas_2018	TCGA-J7-8537-01	1:DECEASED	10.5533	1:Recurred/Progressed	7.2328	1:DEAD WITH TUMOR	10.5533	1:PROGRESSION	7.2328	0.6428	0.0021	0.4724	1.1511	0.2984	-0.1886	0.7063	-0.0733	0.5181	1.7784	0.1163	-0.6094	0.5944	1.5077	-0.6334	-0.1001	1.6205	1.6479	-1.6682	0.6611	-2.2318	1.9389	-0.5408	1.0398	-0.0196	0.0357	0.5969	13	37	T3	M0	Asian	Female	1
TCGA-J7-A8I2	kirp_tcga_pan_can_atlas_2018	TCGA-J7-A8I2-01	0:LIVING	10.093	1:Recurred/Progressed	8.81086	0:ALIVE OR DEAD TUMOR FREE	10.093	1:PROGRESSION	8.81086	0.4633	-1.1633	-0.4359	1.6961	-0.0786	0.6251	0.0236	-1.6979	3.5264	-0.9017	0.7902	1.2996	-0.115	-1.2846	-1.0554	-3.1544	3.26	-0.5455	0.6739	0.3389	-2.5799	0.6307	-0.2135	-0.5639	3.1162	-0.7108	-0.6422	5	75	T1B	M0	Asian	Male	0
TCGA-KV-A6GD	kirp_tcga_pan_can_atlas_2018	TCGA-KV-A6GD-01	0:LIVING	18.4108	0:DiseaseFree	18.4108	0:ALIVE OR DEAD TUMOR FREE	18.4108	0:CENSORED	18.4108	-0.4275	-0.1216	0.275	-0.4157	-0.5352	-0.1015	-0.5258	0.4062	0.5578	0.4416	1.7584	0.4766	0.6552	1.182	-0.1556	-0.3535	1.6597	-1.2286	-0.241	0.8552	0.2704	0.8735	0.6105	-0.6745	-0.1216	-0.2003	0.0505	16	85	T1B	M0	White	Male	0
TCGA-KV-A6GE	kirp_tcga_pan_can_atlas_2018	TCGA-KV-A6GE-01	0:LIVING	29.0956	0:DiseaseFree	29.0956	0:ALIVE OR DEAD TUMOR FREE	29.0956	0:CENSORED	29.0956	0.8402	-0.7126	-0.3835	-0.8076	0.0403	-0.7013	-0.5319	-0.1159	-0.185	-0.6627	0.8384	1.4257	0.9995	-0.126	-1.3178	-0.1796	-0.319	-1.9328	0.0556	0.172	-0.0296	-1.4379	1.5664	-1.5898	1.0949	-0.4848	-1.535	15	65	T1A	MX	White	Male	0
TCGA-KV-A74V	kirp_tcga_pan_can_atlas_2018	TCGA-KV-A74V-01	0:LIVING	11.4081	0:DiseaseFree	11.4081	0:ALIVE OR DEAD TUMOR FREE	11.4081	0:CENSORED	11.4081	1.6616	-0.4058	1.8988	-0.7345	0.607	-0.8238	0.0339	0.3894	0.6092	0.6851	1.3769	1.0193	0.9642	0.2436	-0.8489	1.298	-0.8966	-0.8493	0.922	1.3439	1.6568	-1.2527	1.8705	-0.5126	-0.323	1.3149	-1.037	13	40	T1A	M0	White	Male	0
TCGA-MH-A55W	kirp_tcga_pan_can_atlas_2018	TCGA-MH-A55W-01	0:LIVING	34.29	0:DiseaseFree	34.29	0:ALIVE OR DEAD TUMOR FREE	34.29	0:CENSORED	34.29	0.731	0.1061	-0.8676	-1.6492	0.8644	-1.1003	0.9751	0.3052	-0.4006	-0.5589	-0.8552	0.2688	0.3439	-1.5523	-0.5613	0.7601	0.522	-0.2189	0.1829	-1.8409	0.3914	-0.6502	-0.5487	0.141	-0.2647	-0.5728	-0.8018	12	50	T1B	MX	Black or African American	Male	0
TCGA-MH-A55Z	kirp_tcga_pan_can_atlas_2018	TCGA-MH-A55Z-01	0:LIVING	27.7805	0:DiseaseFree	27.7805	0:ALIVE OR DEAD TUMOR FREE	27.7805	0:CENSORED	27.7805	1.0207	-0.442	-0.622	0.0032	0.7886	0.639	-0.3793	-0.6408	-0.5572	-1.0725	1.4974	0.5666	1.971	-1.4272	-1.1557	-0.0656	-2.2112	-1.5403	0.4674	-1.094	-0.3637	-1.2199	0.8837	-1.5833	1.7827	-0.3167	-0.7674	6	65	T1B	MX	Black or African American	Male	0
TCGA-MH-A560	kirp_tcga_pan_can_atlas_2018	TCGA-MH-A560-01	0:LIVING	30.3777	0:DiseaseFree	30.3777	0:ALIVE OR DEAD TUMOR FREE	30.3777	0:CENSORED	30.3777	1.8361	1.3678	1.1231	-1.1524	0.0468	1.3333	-0.8857	-1.1979	0.0922	0.2782	0.6122	0.9461	2.3912	0.7932	1.1552	1.6107	-0.0909	-0.3321	-0.0851	1.2944	0.2651	0.4957	0.9104	0.2051	0.7424	2.6987	1.2346	6	62	T1A	MX	White	Male	0
TCGA-MH-A561	kirp_tcga_pan_can_atlas_2018	TCGA-MH-A561-01	0:LIVING	27.649	0:DiseaseFree	27.649	0:ALIVE OR DEAD TUMOR FREE	27.649	0:CENSORED	27.649	0.3234	0.3212	0.6848	0.0684	1.4986	0.5354	-0.229	1.5308	-1.1867	0.7458	-0.4813	0.007	-0.0575	-0.0278	0.1224	-0.4045	-0.3472	-0.2525	1.741	-0.7778	0.5683	-0.2304	0.076	-0.8809	0.2076	0.3406	-0.5133	2	66	T1A	MX	White	Male	0
TCGA-MH-A562	kirp_tcga_pan_can_atlas_2018	TCGA-MH-A562-01	0:LIVING	20.2518	0:DiseaseFree	20.2518	0:ALIVE OR DEAD TUMOR FREE	20.2518	0:CENSORED	20.2518	1.298	-1.1524	-0.3494	-0.1043	-0.2806	0.6651	-1.7729	-1.7007	-1.1867	-0.9276	0.8556	2.0334	1.6983	-1.4936	-1.3423	-1.554	-0.167	-1.8648	0.3149	-1.2851	-1.1716	-1.7785	1.0791	-1.93	2.7211	-0.2815	0.012	8	57	T1A	MX	Black or African American	Male	0
TCGA-MH-A854	kirp_tcga_pan_can_atlas_2018	TCGA-MH-A854-01	0:LIVING	17.6217	0:DiseaseFree	17.6217	0:ALIVE OR DEAD TUMOR FREE	17.6217	0:CENSORED	17.6217	1.1498	0.0375	1.9694	-0.9819	-2.2568	0.9328	-1.0475	-1.6722	0.5498	-0.0569	1.7559	2.6352	1.2161	-0.2061	-0.302	-0.7587	1.2801	-1.917	0.3192	0.0917	-0.1463	-1.3541	1.6566	-1.2542	1.0664	0.3856	1.1768	7	62	T1B	MX	Black or African American	Female	0
TCGA-MH-A855	kirp_tcga_pan_can_atlas_2018	TCGA-MH-A855-01	0:LIVING	12.1314	1:Recurred/Progressed	0	0:ALIVE OR DEAD TUMOR FREE	12.1314	1:PROGRESSION	0	-0.7546	0.3458	1.1729	0.0659	0.1689	0.2344	-0.5759	-0.3224	-0.3713	-0.0704	-0.6255	-0.1438	0.856	0.8853	-0.2584	0.9568	0.0809	0.2933	0.775	0.0983	0.7987	0.165	0.0933	0.0335	0.6002	0.9039	0.7718	0	52	T2B	MX	Black or African American	Female	0
TCGA-MH-A856	kirp_tcga_pan_can_atlas_2018	TCGA-MH-A856-01	0:LIVING	31.1339	0:DiseaseFree	31.1339	0:ALIVE OR DEAD TUMOR FREE	31.1339	0:CENSORED	31.1339	-0.8184	-1.2507	-0.338	1.1033	0.7305	0.3739	-1.1484	-0.2762	-0.914	-1.6225	-0.4187	-0.2986	-0.5254	-0.845	0.3572	-1.5669	-0.2285	-0.8466	0.342	0.0139	-1.1764	-0.895	-0.9746	-1.3371	0.8357	-0.7929	0.0328	2	54	T1A	M0	White	Male	0
TCGA-MH-A857	kirp_tcga_pan_can_atlas_2018	TCGA-MH-A857-01	0:LIVING	29.26	NA	NA	0:ALIVE OR DEAD TUMOR FREE	29.26	0:CENSORED	29.26	0.2435	1.9365	0.1557	0.6284	-0.7428	1.8931	3.0608	1.2	2.547	2.2234	-0.1078	-0.6417	-0.0304	-2.3019	2.3566	2.5487	0.3642	1.2829	2.1126	1.4265	2.1489	2.2467	0.6939	0.3433	0.536	1.3425	-1.1976	0	63	T1A	M0	Black or African American	Male	0
TCGA-O9-A75Z	kirp_tcga_pan_can_atlas_2018	TCGA-O9-A75Z-01	0:LIVING	15.4848	NA	NA	0:ALIVE OR DEAD TUMOR FREE	15.4848	0:CENSORED	15.4848	-0.3882	-0.9812	-1.0436	0.5224	0.0593	0.0699	-0.3988	-0.0777	-1.1867	0.2843	0.1046	-0.4283	-1.6556	-0.926	-0.0563	-1.1903	-0.2299	-0.2209	1.3192	-1.77	-0.4655	-0.4501	0.2456	-0.1738	-0.3655	-0.1491	-0.1459	4	44	T1A	MX	White	Male	0
TCGA-P4-A5E6	kirp_tcga_pan_can_atlas_2018	TCGA-P4-A5E6-01	0:LIVING	99.7797	0:DiseaseFree	99.7797	0:ALIVE OR DEAD TUMOR FREE	99.7797	0:CENSORED	99.7797	0.1818	0.4751	-0.8967	-0.0461	1.0713	0.432	-1.5978	-1.847	-0.0266	-1.879	0.7311	1.4067	1.8142	0.0195	-1.9374	-0.7191	-2.3146	-1.3827	-1.4829	0.1691	0.2266	0.228	0.9215	-1.3593	1.0613	0.5008	-0.9562	3	67	T1B	MX	Black or African American	Male	0
TCGA-P4-A5E7	kirp_tcga_pan_can_atlas_2018	TCGA-P4-A5E7-01	0:LIVING	87.0895	0:DiseaseFree	87.0895	0:ALIVE OR DEAD TUMOR FREE	87.0895	0:CENSORED	87.0895	-0.7075	0.127	-0.6719	-0.6011	0.7546	1.1856	0.5934	-0.4515	-0.6577	0.7519	-0.9273	-0.0125	-0.1053	1.0821	0.8361	0.0329	-0.2193	-0.0942	0.225	0.413	0.5647	0.0934	-0.6457	-0.4426	-0.8086	0.6315	0.3216	8	74	T1B	MX	White	Female	0
TCGA-P4-A5E8	kirp_tcga_pan_can_atlas_2018	TCGA-P4-A5E8-01	1:DECEASED	42.9365	NA	NA	1:DEAD WITH TUMOR	42.9365	1:PROGRESSION	1.38081	0.3828	0.0114	-1.0668	0.6672	-0.6389	0.2185	-0.2151	-0.5391	-0.9233	-0.0823	1.6486	0.3226	-1.1113	1.5825	0.5265	-0.0565	1.291	0.2267	-0.203	-0.6237	-1.5273	-0.181	-1.6061	-0.1092	-1.9705	-0.0254	0.2195	6	57	T2A	M0	White	Male	1
TCGA-P4-A5EA	kirp_tcga_pan_can_atlas_2018	TCGA-P4-A5EA-01	1:DECEASED	6.60815	1:Recurred/Progressed	1.44656	1:DEAD WITH TUMOR	6.60815	1:PROGRESSION	1.44656	-0.522	-2.2956	-1.0168	1.8655	-2.5994	0.9467	-1.2072	-2.7646	-0.9452	-0.5967	1.4207	0.5306	-1.1796	-0.1756	0.6262	-2.1904	1.6491	-1.0081	-1.3057	0.0649	-3.2467	-0.7776	-1.6316	0.3569	-0.4979	0.0761	0.0239	12	54	T3A	MX	White	Female	1
TCGA-P4-A5EB	kirp_tcga_pan_can_atlas_2018	TCGA-P4-A5EB-01	0:LIVING	99.1222	0:DiseaseFree	99.1222	0:ALIVE OR DEAD TUMOR FREE	99.1222	0:CENSORED	99.1222	0.2247	0.4374	0.1375	-1.1612	-0.3137	0.0269	2.2791	0.6583	-0.7453	0.4273	0.1668	-0.0862	0.6364	0.0335	0.8834	0.6733	-0.0063	0.3383	-1.1428	1.1039	0.7849	0.8254	0.4553	-0.6761	0.838	1.2654	0.2638	14	83	T1B	MX	White	Male	0
TCGA-P4-A5ED	kirp_tcga_pan_can_atlas_2018	TCGA-P4-A5ED-01	0:LIVING	92.5798	0:DiseaseFree	92.5798	0:ALIVE OR DEAD TUMOR FREE	92.5798	0:CENSORED	92.5798	0.011	-0.6893	-2.2988	0.2155	0.6256	-0.9503	-0.1093	-2.9269	-1.1867	-2.0574	1.8572	1.3272	1.4893	-1.4192	-2.1354	-1.7678	0.4476	-1.1386	-2.012	-1.3301	-1.8228	0.5852	1.5945	-1.0443	1.6263	-1.819	-1.719	0	51	T1A	MX	White	Male	0
TCGA-P4-AAVK	kirp_tcga_pan_can_atlas_2018	TCGA-P4-AAVK-01	0:LIVING	52.2734	1:Recurred/Progressed	7.62731	0:ALIVE OR DEAD TUMOR FREE	52.2734	1:PROGRESSION	7.62731	0.4568	1.2552	1.8052	-0.5785	0.3332	0.5236	-0.7968	0.1075	0.8606	1.0264	-0.2262	0.0063	0.361	0.8748	-0.1195	1.874	1.7785	-0.2733	0.7028	1.2265	1.25	0.5612	0.8753	-0.0942	-0.3128	1.9044	1.1837	8	74	T3A	MX	White	Male	0
TCGA-P4-AAVL	kirp_tcga_pan_can_atlas_2018	TCGA-P4-AAVL-01	1:DECEASED	16.0108	1:Recurred/Progressed	1.34793	1:DEAD WITH TUMOR	16.0108	1:PROGRESSION	1.34793	0.2687	-2.0752	-0.2866	0.7442	0.9807	-2.3328	-0.7692	-0.7756	-0.6291	-1.2037	0.6194	0.514	-0.0373	-0.6778	-0.8201	-1.9625	-0.4522	-2.3527	0.6154	-0.882	-1.4535	-1.6206	0.468	-1.3064	1.6261	-0.5107	1.2508	8	85	T3B	MX	White	Male	1
TCGA-P4-AAVM	kirp_tcga_pan_can_atlas_2018	TCGA-P4-AAVM-01	0:LIVING	50.5967	0:DiseaseFree	50.5967	0:ALIVE OR DEAD TUMOR FREE	50.5967	0:CENSORED	50.5967	0.018	0.9988	0.4352	-0.745	0.3632	-0.4031	-0.6003	0.3111	-0.8807	0.3231	-0.8195	-0.7429	0.2673	0.9649	0.1974	1.2037	-0.7692	0.8525	0.4142	0.8557	0.9874	0.1887	0.5311	0.7054	-1.1906	1.4609	-0.7983	4	69	T1A	MX	White	Male	0
TCGA-P4-AAVO	kirp_tcga_pan_can_atlas_2018	TCGA-P4-AAVO-01	0:LIVING	78.9032	0:DiseaseFree	78.9032	0:ALIVE OR DEAD TUMOR FREE	78.9032	0:CENSORED	78.9032	0.8422	-1.5354	2.4732	-0.4744	0.4576	-0.6362	-1.9877	-0.7707	0.6455	0.637	0.96	1.1204	0.087	1.3965	0.3755	1.5156	-0.6989	0.0485	-2.0113	-0.3547	0.7557	-0.6392	1.441	1.207	0.6275	-0.7804	1.7719	3	69	T1B	MX	White	Male	0
TCGA-PJ-A5Z8	kirp_tcga_pan_can_atlas_2018	TCGA-PJ-A5Z8-01	0:LIVING	19.7258	0:DiseaseFree	19.7258	0:ALIVE OR DEAD TUMOR FREE	19.7258	0:CENSORED	19.7258	-1.397	-1.324	-2.0305	1.2897	-2.0342	-1.4442	0.2899	-0.1729	0.6085	0.5741	2.0906	-0.5634	-0.662	1.8914	1.0648	0.3097	0.146	0.4683	-1.741	0.2297	0.1442	0.4913	-1.9426	1.5439	-0.3578	-1.6166	-0.2131	6	60	T1A	M0	White	Female	0
TCGA-PJ-A5Z9	kirp_tcga_pan_can_atlas_2018	TCGA-PJ-A5Z9-01	0:LIVING	17.7532	0:DiseaseFree	17.7532	0:ALIVE OR DEAD TUMOR FREE	17.7532	0:CENSORED	17.7532	-0.1363	0.0777	1.2971	-0.4093	0.3796	-0.8657	-0.0892	0.1233	-0.147	0.1481	0.3161	0.9311	0.4342	-0.6831	-1.1531	0.4435	1.6649	-1.5737	0.4778	0.5548	0.906	-1.3416	0.6798	-1.2034	0.5575	0.894	1.2599	15	80	T1B	MX	White	Female	0
TCGA-Q2-A5QZ	kirp_tcga_pan_can_atlas_2018	TCGA-Q2-A5QZ-01	0:LIVING	14.0711	1:Recurred/Progressed	13.5451	0:ALIVE OR DEAD TUMOR FREE	14.0711	1:PROGRESSION	13.5451	2.5701	0.1286	2.4151	-0.7825	-3.9421	-0.6174	-1.5016	-1.9319	-1.1867	-0.8544	1.8885	3.2327	1.1314	0.3593	-2.0381	-0.8557	0.41	-1.9835	-3.6964	0.6763	-1.2642	-1.478	3.2401	-1.5539	4.2125	-1.3177	2.2524	11	61	T3A	MX	Black or African American	Female	0
TCGA-SX-A71R	kirp_tcga_pan_can_atlas_2018	TCGA-SX-A71R-01	0:LIVING	47.9008	0:DiseaseFree	47.9008	0:ALIVE OR DEAD TUMOR FREE	47.9008	0:CENSORED	47.9008	1.1833	0.0619	-1.4176	0.371	0.4419	-0.3551	-0.438	-0.2745	-1.1867	-1.5919	0.8988	1.9856	0.2184	-1.4267	-1.9221	-0.919	-0.8026	-1.3808	0.506	0.3556	-1.1371	-1.6052	1.1634	-1.0578	0.5958	-1.9393	-1.7709	8	51	T1A	M0	White	Male	0
TCGA-SX-A71S	kirp_tcga_pan_can_atlas_2018	TCGA-SX-A71S-01	0:LIVING	49.446	0:DiseaseFree	49.446	0:ALIVE OR DEAD TUMOR FREE	49.446	0:CENSORED	49.446	-0.7544	-0.6415	-0.9543	0.5419	-0.6035	0.2198	0.1377	1.349	-1.1867	0.4688	0.4394	-0.771	-1.7991	-0.8531	0.6128	-1.3803	-0.4363	0.7712	1.1183	-1.3962	-0.7021	0.4371	-0.6246	-0.3552	-0.9733	0.0867	-0.5007	4	66	T1	M0	White	Female	0
TCGA-SX-A71U	kirp_tcga_pan_can_atlas_2018	TCGA-SX-A71U-01	0:LIVING	44.6132	0:DiseaseFree	44.6132	0:ALIVE OR DEAD TUMOR FREE	44.6132	0:CENSORED	44.6132	0.3176	0.0813	-0.1538	1.6462	0.492	0.2549	0.0856	0.2244	-1.1867	-0.59	-0.5918	0.2798	0.2639	-0.1255	-0.6398	-0.463	-1.0208	0.0938	0.1462	1.1059	0.1936	-0.5035	-0.0061	-0.793	0.6128	0.7033	0.9713	10	57	T1A	M0	White	Male	0
TCGA-SX-A71V	kirp_tcga_pan_can_atlas_2018	TCGA-SX-A71V-01	0:LIVING	28.7997	0:DiseaseFree	28.7997	0:ALIVE OR DEAD TUMOR FREE	28.7997	0:CENSORED	28.7997	0.0043	0.5778	0.4295	-0.737	0.6405	-0.3767	0.2816	0.3547	-1.0077	-0.201	-0.4349	-0.0226	1.0253	0.4822	0.2471	0.5206	0.7639	-0.3791	0.3408	-0.5587	0.909	-0.0216	0.0966	-0.2533	-0.3947	0.4432	-0.3762	14	80	T1	M0	White	Male	0
TCGA-SX-A7SL	kirp_tcga_pan_can_atlas_2018	TCGA-SX-A7SL-01	0:LIVING	27.0572	0:DiseaseFree	27.0572	0:ALIVE OR DEAD TUMOR FREE	27.0572	0:CENSORED	27.0572	0.0199	-0.2615	0.4442	0.3585	0.7633	0.0982	0.3225	0.8484	-1.1867	-0.9446	0.2871	0.6614	0.6301	-1.8314	-2.6177	-0.3429	0.3979	-1.4007	0.3443	1.666	-2.0547	-0.7013	0.9287	-0.4542	0.7276	0.0152	-0.344	6	74	T1A	M0	NA	Male	0
TCGA-SX-A7SM	kirp_tcga_pan_can_atlas_2018	TCGA-SX-A7SM-01	1:DECEASED	11.9341	NA	NA	1:DEAD WITH TUMOR	11.9341	1:PROGRESSION	11.9341	-0.1978	1.024	0.8526	0.9991	0.6258	-0.8277	0.3859	0.1992	-1.1867	0.0911	1.0436	-0.2451	0.2074	1.5239	0.4513	-0.3459	-0.9679	0.0776	-0.4423	1.5351	-0.1429	0.4541	0.6361	-0.4162	-0.0477	0.9751	1.1357	5	60	T3A	M1	Black or African American	Male	1
TCGA-SX-A7SN	kirp_tcga_pan_can_atlas_2018	TCGA-SX-A7SN-01	0:LIVING	19.0025	0:DiseaseFree	19.0025	0:ALIVE OR DEAD TUMOR FREE	19.0025	0:CENSORED	19.0025	0.4326	-0.5827	-0.2692	0.59	-0.28	0.3761	0.3322	-0.979	-1.1867	-0.3843	-0.6269	0.7003	-0.0876	-0.7593	-0.0713	0.022	-0.1507	-0.1839	0.6393	-0.4742	-0.221	0.0773	0.4509	-0.2257	0.1967	-0.2736	0.6754	7	52	T1B	M0	White	Male	0
TCGA-SX-A7SO	kirp_tcga_pan_can_atlas_2018	TCGA-SX-A7SO-01	0:LIVING	41.3256	0:DiseaseFree	41.3256	0:ALIVE OR DEAD TUMOR FREE	41.3256	0:CENSORED	41.3256	-1.1666	0.6931	0.6503	-2.1854	0.3385	-0.1484	0.0261	0.5283	0.5205	1.1809	0.562	-0.173	-0.725	-0.1763	0.8105	1.6819	-0.0974	0.4287	0.803	-0.5381	0.3871	-0.6041	0.5533	-0.2795	0.1346	-0.2607	-0.0344	3	64	T1B	M0	White	Male	0
TCGA-SX-A7SP	kirp_tcga_pan_can_atlas_2018	TCGA-SX-A7SP-01	1:DECEASED	16.3067	0:DiseaseFree	16.3067	0:ALIVE OR DEAD TUMOR FREE	16.3067	0:CENSORED	16.3067	0.7566	0.267	-0.3818	-1.4188	0.7286	-0.063	-1.0303	-0.0381	-0.3374	-0.2398	-0.9775	0.3002	-0.6088	0.7074	-0.3111	-0.0181	1.2355	0.2862	0.1638	0.3995	0.3574	-0.4155	0.1125	-0.3044	0.1598	0.0419	-0.4715	10	66	T1B	M0	White	Female	1
TCGA-SX-A7SQ	kirp_tcga_pan_can_atlas_2018	TCGA-SX-A7SQ-01	0:LIVING	41.6215	0:DiseaseFree	41.6215	0:ALIVE OR DEAD TUMOR FREE	41.6215	0:CENSORED	41.6215	-0.0188	-0.1219	-0.5728	0.2512	0.8087	-0.2488	1.0391	2.2575	0.2316	-0.6033	-0.1332	-0.2391	0.1425	-0.5038	0.4906	-0.5127	0.9755	0.1222	-0.1474	-0.0367	0.2447	0.4379	-0.6562	-0.4731	-0.7468	-0.4985	-1.0341	15	48	T1	M0	White	Male	0
TCGA-SX-A7SR	kirp_tcga_pan_can_atlas_2018	TCGA-SX-A7SR-01	0:LIVING	26.4655	0:DiseaseFree	26.4655	0:ALIVE OR DEAD TUMOR FREE	26.4655	0:CENSORED	26.4655	-0.0689	-0.3107	-0.6809	1.2346	0.0071	0.0297	0.3344	0.6435	-0.3313	-0.0178	-0.1607	0.2669	-0.3222	-0.8646	-0.252	0.359	-1.2401	0.0189	0.8843	-1.0231	1.0226	-0.9462	-0.4141	0.2461	0.2146	-0.1948	-0.5543	12	66	T2A	M0	White	Male	0
TCGA-SX-A7SS	kirp_tcga_pan_can_atlas_2018	TCGA-SX-A7SS-01	0:LIVING	53.0953	0:DiseaseFree	53.0953	0:ALIVE OR DEAD TUMOR FREE	53.0953	0:CENSORED	53.0953	0.2631	-0.3865	-0.7902	-0.1454	1.0245	1.3533	-1.3129	-0.2996	-0.2172	-0.3973	1.1869	0.4944	0.179	-1.2295	-1.2789	0.425	0.533	-0.9232	0.0098	0.5492	-0.3732	-1.6423	0.6546	-0.7846	0.1365	-1.0633	-1.6754	16	67	T1	M0	White	Male	0
TCGA-SX-A7SU	kirp_tcga_pan_can_atlas_2018	TCGA-SX-A7SU-01	0:LIVING	43.7584	0:DiseaseFree	43.7584	0:ALIVE OR DEAD TUMOR FREE	43.7584	0:CENSORED	43.7584	-0.1658	-1.5305	-1.2853	0.5544	-0.1834	0.5505	-1.7941	-0.1768	-0.8312	-1.0585	0.7021	-0.3294	-0.8494	-0.2888	0.0423	-2.7997	-1.2147	-1.1654	0.8828	0.0394	-1.482	-0.7655	-0.3793	-0.7217	0.6493	-0.4851	-1.7471	4	47	T1	M0	NA	Male	0
TCGA-UN-AAZ9	kirp_tcga_pan_can_atlas_2018	TCGA-UN-AAZ9-01	0:LIVING	18.0162	0:DiseaseFree	18.0162	0:ALIVE OR DEAD TUMOR FREE	18.0162	0:CENSORED	18.0162	-1.9298	-0.4395	-1.6515	-1.5072	-1.573	-1.4497	1.2996	0.3093	-1.0598	0.7298	0.1807	0.3112	0.2261	-1.4751	-0.493	1.1401	0.5357	0.038	-0.9658	-0.5419	-1.8292	0.2925	-1.3062	-0.0852	-1.6633	-1.3594	-0.3991	14	76	T1B	MX	Black or African American	Female	0
TCGA-UZ-A9PJ	kirp_tcga_pan_can_atlas_2018	TCGA-UZ-A9PJ-01	1:DECEASED	26.2025	0:DiseaseFree	26.2025	NA	26.2025	0:CENSORED	26.2025	-0.2697	-0.7139	-0.7134	0.3867	0.808	0.4424	-0.2834	0.606	-1.1867	-0.4678	-0.9847	-0.8266	-0.8518	0.9685	0.4455	-0.3792	-1.0421	0.2149	1.2503	-1.357	-0.0633	0.1057	-0.2192	-0.5174	-0.2331	-0.4708	0.8314	4	78	T1A	MX	White	Male	1
TCGA-UZ-A9PK	kirp_tcga_pan_can_atlas_2018	TCGA-UZ-A9PK-01	0:LIVING	117.401	1:Recurred/Progressed	103.791	0:ALIVE OR DEAD TUMOR FREE	117.401	1:PROGRESSION	103.791	-0.1693	0.2529	0.3768	-0.4731	0.4098	0.1219	0.4343	0.6906	0.7983	0.5858	0.5593	0.1977	-0.6498	0.4172	0.2645	-0.3666	-0.8063	-0.6394	0.0292	0.1242	0.6283	-0.1192	0.8621	-0.9371	-0.1819	0.336	-0.3357	9	71	T1	MX	White	Male	0
TCGA-UZ-A9PL	kirp_tcga_pan_can_atlas_2018	TCGA-UZ-A9PL-01	0:LIVING	103.626	0:DiseaseFree	103.626	0:ALIVE OR DEAD TUMOR FREE	103.626	0:CENSORED	103.626	1.7353	-0.2168	-1.5285	0.3819	1.4208	-1.4951	-0.0741	0.0251	-1.1867	-2.1842	0.8411	0.1919	1.3472	-1.1482	-1.6019	-0.8586	-0.5103	-1.7218	-0.3776	-0.6755	-0.1512	-1.4896	0.9548	-0.4788	0.0997	-1.876	-0.0291	6	59	T2	MX	White	Male	0
TCGA-UZ-A9PM	kirp_tcga_pan_can_atlas_2018	TCGA-UZ-A9PM-01	0:LIVING	125.292	0:DiseaseFree	125.292	0:ALIVE OR DEAD TUMOR FREE	125.292	0:CENSORED	125.292	0.7439	0.6078	0.2667	-0.6064	0.3297	-0.5269	-1.2524	-0.402	-1.1867	-0.0348	-1.0538	0.6573	0.7845	1.3612	-0.5755	0.306	-0.2541	-0.359	0.4971	-0.1665	0.4976	0.1677	0.707	-0.3649	0.9744	0.6135	-0.3878	7	62	T2	MX	White	Male	0
TCGA-UZ-A9PN	kirp_tcga_pan_can_atlas_2018	TCGA-UZ-A9PN-01	1:DECEASED	37.3475	1:Recurred/Progressed	22.323	1:DEAD WITH TUMOR	37.3475	1:PROGRESSION	22.323	-1.0898	-1.5343	0.8291	0.4838	-1.4501	0.5564	0.4916	0.8812	0.306	1.1369	-0.1843	0.1004	-0.8634	0.6513	0.4929	-1.0455	0.3824	0.1085	-0.9838	-0.2843	-0.2986	-0.4068	0.3003	0.6565	-0.3962	0.3849	0.8145	7	54	T3	MX	White	Male	1
TCGA-UZ-A9PO	kirp_tcga_pan_can_atlas_2018	TCGA-UZ-A9PO-01	0:LIVING	62.8267	0:DiseaseFree	62.8267	0:ALIVE OR DEAD TUMOR FREE	62.8267	0:CENSORED	62.8267	1.5149	0.6834	-0.082	-0.9874	-0.5406	-0.0003	-0.2417	0.4775	0.4693	0.3532	-1.3002	-0.2161	0.302	0.8132	0.4473	1.4297	0.6065	0.4747	0.9413	0.9106	0.9612	0.521	-0.0111	0.094	-0.3324	0.8058	-0.5785	11	80	T1A	MX	White	Male	0
TCGA-UZ-A9PP	kirp_tcga_pan_can_atlas_2018	TCGA-UZ-A9PP-01	0:LIVING	98.9578	0:DiseaseFree	98.9578	0:ALIVE OR DEAD TUMOR FREE	98.9578	0:CENSORED	98.9578	1.2299	-0.2336	0.1483	0.3305	0.8898	-0.0343	-0.5302	-0.0856	0.0985	-0.3324	-0.0837	0.6785	0.3524	0.9305	-0.0943	-0.5591	0.0322	-0.2	0.2911	0.0856	0.0661	0.075	0.366	-0.358	0.0465	0.07	-0.3036	8	60	T1A	MX	White	Male	0
TCGA-UZ-A9PQ	kirp_tcga_pan_can_atlas_2018	TCGA-UZ-A9PQ-01	1:DECEASED	86.2675	1:Recurred/Progressed	70.6184	1:DEAD WITH TUMOR	86.2675	1:PROGRESSION	70.6184	-0.6253	-1.5692	0.9041	1.3707	0.0975	1.0173	0.8854	0.7768	-0.5124	-0.5915	-1.4584	-1.1236	-0.8189	2.2893	-0.4505	1.7994	-1.4639	0.6229	-0.4486	-0.4386	-0.5309	0.5684	-0.0574	1.6924	-1.1984	-0.7591	0.2076	NA	59	T2	MX	Black or African American	Male	1
TCGA-UZ-A9PR	kirp_tcga_pan_can_atlas_2018	TCGA-UZ-A9PR-01	0:LIVING	86.3662	1:Recurred/Progressed	81.9936	0:ALIVE OR DEAD TUMOR FREE	86.3662	1:PROGRESSION	81.9936	-0.3034	-0.6696	-0.1323	0.494	0.3197	1.063	-0.0406	1.0739	-0.8448	0.277	0.7947	-0.8057	-1.8118	-0.7346	0.3722	-1.5338	-0.9875	0.126	0.8201	-1.0423	-0.2886	-0.0849	0.3201	-0.5848	-0.7317	0.195	-0.7038	4	84	T1B	MX	White	Male	0
TCGA-UZ-A9PS	kirp_tcga_pan_can_atlas_2018	TCGA-UZ-A9PS-01	0:LIVING	71.2431	1:Recurred/Progressed	1.8082	0:ALIVE OR DEAD TUMOR FREE	71.2431	1:PROGRESSION	1.8082	-0.1206	0.7193	0.6451	-1.6769	1.0927	-0.0512	0.8222	0.9345	-1.0333	-0.3173	-1.978	-0.5868	-0.9059	1.6945	0.2378	0.3582	0.5736	0.9855	0.2567	0.675	1.0575	1.3508	-0.4689	-0.3466	-0.3768	0.9288	-0.7314	7	62	T2	MX	Black or African American	Female	0
TCGA-UZ-A9PU	kirp_tcga_pan_can_atlas_2018	TCGA-UZ-A9PU-01	1:DECEASED	30.6736	0:DiseaseFree	30.6736	0:ALIVE OR DEAD TUMOR FREE	30.6736	0:CENSORED	30.6736	-0.3271	-0.5827	-1.1583	0.4016	0.3515	0.0577	0.3014	0.5212	-0.5588	-0.2433	-0.9922	-0.008	-0.2992	-0.5455	0.3218	0.1996	-1.0333	0.2907	0.3027	-0.4332	-0.1383	-0.128	-0.2612	0.1796	-0.6938	-0.0695	-1.6235	7	76	T1B	MX	White	Male	1
TCGA-UZ-A9PV	kirp_tcga_pan_can_atlas_2018	TCGA-UZ-A9PV-01	0:LIVING	47.4735	0:DiseaseFree	47.4735	0:ALIVE OR DEAD TUMOR FREE	47.4735	0:CENSORED	47.4735	0.6819	0.1455	-0.5953	-0.6325	1.7686	-0.6491	-0.4858	0.739	-0.8489	-1.0734	-0.8213	1.3114	-1.0075	-0.797	-0.7181	-0.1129	-0.4471	-0.1695	-0.133	0.5703	0.013	-0.2468	0.2218	-0.2948	0.0501	-0.7631	-1.5421	10	64	T1	MX	White	Male	0
TCGA-UZ-A9PX	kirp_tcga_pan_can_atlas_2018	TCGA-UZ-A9PX-01	0:LIVING	65.1281	1:Recurred/Progressed	10.1259	0:ALIVE OR DEAD TUMOR FREE	65.1281	1:PROGRESSION	10.1259	1.0504	-0.8837	-0.2037	-0.0148	-0.2081	0.2127	-0.3975	0.5636	0.5461	-0.1165	0.2672	0.5079	-0.2578	-1.7254	0.2169	0.1013	-1.1725	-0.6156	0.7587	0.1567	0.5919	-0.102	0.1811	-0.6047	-0.0136	0.3094	-1.4426	9	72	T1	MX	White	Male	0
TCGA-UZ-A9PZ	kirp_tcga_pan_can_atlas_2018	TCGA-UZ-A9PZ-01	0:LIVING	21.5998	0:DiseaseFree	21.5998	0:ALIVE OR DEAD TUMOR FREE	21.5998	0:CENSORED	21.5998	0.1778	-0.4827	-0.4709	0.2652	0.4555	-0.6512	-0.3222	-0.245	-0.9439	-1.0092	0.1013	1.2338	-0.5273	-1.0241	-1.7999	-0.3645	-0.8493	-1.3503	-0.6591	0.1109	-0.5866	-1.7391	0.4411	-1.0442	0.5923	-0.5643	-0.4451	11	64	T3A	MX	White	Male	0
TCGA-UZ-A9Q0	kirp_tcga_pan_can_atlas_2018	TCGA-UZ-A9Q0-01	0:LIVING	110.728	0:DiseaseFree	110.728	0:ALIVE OR DEAD TUMOR FREE	110.728	0:CENSORED	110.728	2.103	0.3788	-0.9087	0.2158	0.5269	-1.2464	-0.8375	-0.154	-0.8719	-3.0363	-0.1203	1.9344	1.771	-0.4008	-2.1457	-0.3117	-0.4001	-1.5528	-0.1029	-1.9733	-0.3126	-0.8582	1.7033	-1.6009	1.7581	-1.3896	-1.609	10	60	T1	MX	White	Male	0
TCGA-UZ-A9Q1	kirp_tcga_pan_can_atlas_2018	TCGA-UZ-A9Q1-01	0:LIVING	51.3529	0:DiseaseFree	51.3529	0:ALIVE OR DEAD TUMOR FREE	51.3529	0:CENSORED	51.3529	-0.2359	1.0462	-0.2136	-1.9622	0.7699	-0.4816	-0.196	1.0379	0.406	0.2964	-1.1547	-1.0954	0.8705	0.8583	1.0014	1.4101	-1.4093	1.0473	0.2885	0.195	0.9775	1.303	-0.5118	0.5951	-1.3401	0.9301	-0.6567	8	88	T1B	MX	White	Female	0
TCGA-V9-A7HT	kirp_tcga_pan_can_atlas_2018	TCGA-V9-A7HT-01	0:LIVING	31.7257	0:DiseaseFree	31.7257	0:ALIVE OR DEAD TUMOR FREE	31.7257	0:CENSORED	31.7257	-0.0964	-0.2897	-0.7107	0.8314	-0.624	-1.0834	-0.3305	-0.3527	-0.2455	-0.599	0.8445	-0.69	0.7627	0.8376	0.1962	-0.827	0.6623	0.0312	-0.5338	-0.0275	-0.0084	0.3799	-0.7904	0.5798	-0.0501	-0.2261	-0.5247	25	67	T2	MX	Black or African American	Male	0
TCGA-WN-A9G9	kirp_tcga_pan_can_atlas_2018	TCGA-WN-A9G9-01	0:LIVING	26.0052	1:Recurred/Progressed	26.0052	0:ALIVE OR DEAD TUMOR FREE	26.0052	1:PROGRESSION	26.0052	-1.0687	-2.2093	-0.5776	1.0073	-1.1395	1.2647	-1.7008	-2.605	0.1162	0.1719	-0.7808	1.0013	1.4343	-0.4889	-0.1252	-0.5914	0.6133	-0.3092	-0.9221	0.7962	-1.512	0.6901	0.7888	-0.1407	0.9126	0.0577	-0.3049	3	55	T1B	MX	White	Male	0
TCGA-WN-AB4C	kirp_tcga_pan_can_atlas_2018	TCGA-WN-AB4C-01	0:LIVING	39.0571	1:Recurred/Progressed	38.0379	0:ALIVE OR DEAD TUMOR FREE	39.0571	1:PROGRESSION	38.0379	-0.5972	1.8342	0.3178	-0.7071	-1.1065	-0.898	-1.2298	-1.2614	1.9713	-0.1616	0.3845	0.7486	-0.3849	-0.0777	0.6955	0.124	-0.03	0.2218	0.4408	0.6988	-1.4879	-0.4727	0.9554	-0.5462	1.5562	0.7439	2.071	5	60	T1A	MX	White	Female	0
TCGA-Y8-A894	kirp_tcga_pan_can_atlas_2018	TCGA-Y8-A894-01	0:LIVING	18.6409	0:DiseaseFree	18.6409	0:ALIVE OR DEAD TUMOR FREE	18.6409	0:CENSORED	18.6409	-1.6492	-0.0955	0.276	0.8751	1.2744	0.2708	0.6456	1.2311	0.1132	0.6059	-0.4355	-0.4478	-1.4951	-1.2432	0.5577	0.2378	-1.3178	0.5437	0.9567	-0.7059	-0.9901	-0.2995	-0.2014	-0.1554	-1.5399	-0.9604	-0.1525	0	57	T1A	MX	White	Female	0
TCGA-Y8-A895	kirp_tcga_pan_can_atlas_2018	TCGA-Y8-A895-01	0:LIVING	15.9122	0:DiseaseFree	15.9122	0:ALIVE OR DEAD TUMOR FREE	15.9122	0:CENSORED	15.9122	0.3984	-0.0871	-1.0943	-0.357	0.8094	-0.0902	-0.0911	0.5968	-0.8851	-0.638	-1.1587	0.7424	0.2037	0.6115	-0.2742	-0.2033	-0.2542	-0.4336	-0.6539	-0.4628	-0.0072	-0.162	-0.1395	-0.9159	0.3423	-0.6299	-2.3004	10	74	T1B	MX	White	Male	0
TCGA-Y8-A896	kirp_tcga_pan_can_atlas_2018	TCGA-Y8-A896-01	0:LIVING	18.6409	0:DiseaseFree	18.6409	0:ALIVE OR DEAD TUMOR FREE	18.6409	0:CENSORED	18.6409	-1.068	0.1916	0.1312	0.2778	0.9582	0.0772	0.5265	-0.7939	-1.1867	-0.2963	-0.4744	0.8025	-0.0932	-1.235	-1.7684	0.172	0.0708	-0.2429	0.4759	-1.4046	-2.6062	-0.215	0.5347	-0.0614	-1.258	0.47	0.0242	8	62	T3A	MX	White	Male	0
TCGA-Y8-A897	kirp_tcga_pan_can_atlas_2018	TCGA-Y8-A897-01	0:LIVING	18.0491	1:Recurred/Progressed	14.7944	0:ALIVE OR DEAD TUMOR FREE	18.0491	1:PROGRESSION	14.7944	-0.6327	0.7457	0.5883	-0.6155	1.1252	0.5388	0.1834	0.9064	-0.8732	0.6483	0.7015	0.8811	-0.4017	-0.0682	0.7187	0.3135	-0.2971	0.1209	-0.2661	-0.4294	1.2016	0.7399	0.3954	-0.6384	0.0341	0.2306	-0.1307	3	68	T1A	MX	White	Female	0
TCGA-Y8-A898	kirp_tcga_pan_can_atlas_2018	TCGA-Y8-A898-01	0:LIVING	15.6163	0:DiseaseFree	15.6163	0:ALIVE OR DEAD TUMOR FREE	15.6163	0:CENSORED	15.6163	0.5253	-0.1719	0.7208	-0.2181	0.4052	0.4	-0.5234	-0.5489	-0.7678	0.7557	1.3194	1.0234	-0.478	0.1584	0.0031	-0.4594	0.332	-0.4576	0.0557	0.981	0.6912	0.3218	1.3419	-0.6809	0.5889	0.7378	0.8395	6	69	T1A	MX	White	Male	0
TCGA-Y8-A8RY	kirp_tcga_pan_can_atlas_2018	TCGA-Y8-A8RY-01	0:LIVING	25.2819	0:DiseaseFree	25.2819	0:ALIVE OR DEAD TUMOR FREE	25.2819	0:CENSORED	25.2819	0.1794	-0.2863	-1.0511	0.3532	0.835	-0.4018	-0.0236	-0.4173	-0.0991	-0.5603	0.2756	0.38	0.5596	-1.0133	-0.6554	-0.0702	-1.0536	-0.3148	0.6616	-0.4546	0.0517	-0.4119	0.475	-1.1653	0.5444	-0.5401	-0.7247	6	63	T1B	MX	White	Male	0
TCGA-Y8-A8RZ	kirp_tcga_pan_can_atlas_2018	TCGA-Y8-A8RZ-01	0:LIVING	6.73965	0:DiseaseFree	6.73965	0:ALIVE OR DEAD TUMOR FREE	6.73965	0:CENSORED	6.73965	0.6824	-0.9504	2.4803	-0.0295	0.5609	0.0075	-0.4845	-1.1469	-0.2938	0.7082	-0.1364	-0.8311	0.6697	1.16	0.2713	0.6201	0.0319	0.5193	-2.7012	0.1072	0.7715	0.0318	-0.1346	1.3893	-0.2826	1.1927	1.0592	2	55	T1	MX	White	Male	0
TCGA-Y8-A8S0	kirp_tcga_pan_can_atlas_2018	TCGA-Y8-A8S0-01	0:LIVING	6.01637	0:DiseaseFree	6.01637	0:ALIVE OR DEAD TUMOR FREE	6.01637	0:CENSORED	6.01637	-0.1564	-0.3271	-0.9801	-0.0435	0.6712	0.4952	0.3971	1.4637	-0.7351	-0.4349	-0.6621	0.0525	-1.3897	-1.789	0.5669	-0.4826	0.4454	0.0153	0.6008	-0.3932	-0.3645	-0.1846	-0.2415	-0.6375	-0.3087	-0.2868	-0.6626	8	58	T1A	MX	White	Male	0
TCGA-Y8-A8S1	kirp_tcga_pan_can_atlas_2018	TCGA-Y8-A8S1-01	0:LIVING	13.282	0:DiseaseFree	13.282	0:ALIVE OR DEAD TUMOR FREE	13.282	0:CENSORED	13.282	-0.2909	2.4951	1.5016	-2.6738	0.2586	-1.7258	-1.6234	-2.7791	-0.2256	-1.256	-1.8792	0.8808	0.3057	0.6679	-2.4955	1.1767	1.5773	0.0886	1.5937	-1.1523	-0.6998	-0.778	-2.211	-0.6139	-0.4951	-1.7927	0.75	2	61	T1A	MX	White	Male	0

## Sheet: Fig. S1
Supplementary Figure 1
a
0	1	2.5	5	10
2	13	98	50	5
0	19	103	56	2
5	8	94	41	2
4	9	76	44	2
0	13	63	38	6
1	9	120	39	24*
0	2*	94	12	0
		65	36	2
		81	22	6
				1
d
Water	EDTA	Na+	K+	Mg2+	Ca2+	Mn2+	Fe2+	Co2+	Ni2+	Cu2+	Zn2+
0.043	0.013	0.057	0.068	0.697	0.045	0.407	0.049	0.844	1.063	0.002	0.036
0.048	0	0.026	0.019	0.505	0.031	0.3	0.066	0.8	0.925	0	0.034
0.04	0.032	0.037	0.051	0.658	0.04	0.343	0.086	0.853	1.012	0.01	0.04
0.026	0	0.01	0.042	0.419	0.013	0.355	0.034	0.658	1.017	0	0.025
e
VB5: 0	VB5: 2.5	VB5: 0	VB5: 2.5			VB5: 0	VB5: 2.5	VB5: 0	VB5: 2.5
EGTts>	EGTts>	EGTts>Fbl-RNAi	EGTts>Fbl-RNAi			Mexts>	Mexts>	Mexts>Fbl-RNAi	Mexts>Fbl-RNAi
12	65	21	49			5	18	44	66
30	46	32	74			16	25	51	59
21	50	56	82			7	24	7	64
29	40	48	72			16	10	36	39
12	51	39	52			9	21	36	31
28	66	40	62			1	24	32	47
31	62	30	86			4	28	52	43
33	33	34	82			8	35	47
33	42	30	99				30	56
29	47	48	64					10
25	26		72
33	40
21
42
i
Day5			Day7			Day9			Day11
MTts>	MTts>dPANK4-RNAi		MTts>	MTts>dPANK4-RNAi		MTts>	MTts>dPANK4-RNAi		MTts>	MTts>dPANK4-RNAi
8	57		8	10		23	119		14	25
10	38		13	27		26	135		5	5
18	29		13	15		13	102		4	24
25	17		3	4*		8	119		22	31
24	52		3	31		5	164		1	46
18	10		5	16		16			8	15
3	54			30		6			5	8
6	31			10		7				13
15	31			20		6				14
16				19		6				39
9				12						18
j
MTts>	MTts>dPANK4-RNAi
4	13
0	13
4	10
6	8
0	2
k
MTts>	MTts>dPANK4-RNAi-2			MTts>	MTts>dPANK4-RNAi-3
17	65			15	42
13	59			27	71
43*	51			21	67
12	10			45	52
21	39			35	58
13	26			27	67
31	39			32	64
15					85
23
m
virgins	mated	mated
MTts>	MTts>dPANK4-#2	MTts>dPANK4-#2
3	6	9
0	18	7
2	17	9
1	25	11
0	17	3
0	15	2
	21	3
n
MTts>	MTts>dPANK4-RNAi
0.880112	0.561688
1.11621	0.537114
0.900944	0.493806
1.13448	0.560957
0.968256	0.725368

## Sheet: Fig. S2
Supplementary Figure 2
a
Acly			AcCoAS			Acc			FASN1
MTts>	MTts>dPANK4-RNAi		MTts>	MTts>dPANK4-RNAi		MTts>	MTts>dPANK4-RNAi		MTts>	MTts>dPANK4-RNAi
1.23885	0.666071		1.43491	0.847279		0.650304	0.378962		0.889733	0.639736
0.93887	0.751543		0.819908	0.63082		1.40927	0.474147		0.975196	0.444496
1.06223	0.831253		0.956255	0.622522		0.590701	0.734159		0.525022	0.560342
0.76005	0.73496		0.788929	0.724158		1.34972	0.595237		1.61005	0.665441
c
MTts>	MTts>dPANK4-RNAi
1.1981	1.14911
1.33199	1.13679
0.733813	1.11057
0.570436	1.30723
0.795461	1.65578
1.16792	0.855774
1.20228	1.03911
	0.799258
	0.85596
d
Mof			Hat1			Gcn5			Elp3			Tip60			Nej
MTts>	MTts>dPANK4-RNAi		MTts>	MTts>dPANK4-RNAi		MTts>	MTts>dPANK4-RNAi		MTts>	MTts>dPANK4-RNAi		MTts>	MTts>dPANK4-RNAi		MTts>	MTts>dPANK4-RNAi
1.24851	3.37528		1.55717	1.97851		1.17569	2.21219		0.705711	0.974399		0.971184	1.51534		0.847372	1.16826
0.923032	4.49385		0.652426	1.92979		0.578683	2.36268		1.49298	1.18945		1.24829	1.13899		1.15263	1.01075
1.27619	3.10421		1.0637	2.23053		1.28538	1.40256		0.468067	0.94877		0.780524	1.29176		undetected	undetected
0.55227	3.71121		0.726708	2.95636		0.960248	2.31342		1.33324	1.14683		1.49919	0.917029		undetected	1.0299
e
VB5 -	VB5 +	VB5 +	VB5 +	VB5 +
EGTts>	EGTts>	EGTts>Mof-RNAi	EGTts>Hat1-RNAi	EGTts>Gcn5-RNAi
11	41	30	20	55
15	27	60	8*	45
38	28	69	12	47
23	43	63	68	44
30	59	61	58	73
19	57	79	40	38
31	24	65	38	35
15	29	57	42	40
7	33	103	43	16
	61	84	36	46
	59	55	39	22
	53		50
f
0	2.5	0	2.5
MTts>	MTts>	MTts>dPANK4-RNAi	MTts>dPANK4-RNAi
7	21	82	81
8	28	110	60
13	20	48	28
21	27	108	50
14	54	91	122
6	38	91	92
19	8	85	120
18	12	172	138
27	31	106	40
18	11	51	135
25	24	132	42
5	9	160	46
36		88	105
		148	115
		170	96
			46
			69
			72
g
diap-1			ex
MTts>	MTts>dPANK4-RNAi		MTts>	MTts>dPANK4-RNAi
0.745636	2.06041		1.00244	2.58804
1.26838	1.21515		0.846487	2.45907
0.641507	2.22191		1.15108	4.65804
1.34447	1.94114		2.16136	3.50267
h
0	5	0	5
MTts>	MTts>	MTts>dPANK4-RNAi	MTts>dPANK4-RNAi
42*	4	52	12
20*	16	92	24
4	18	92	28
2	8	60	28
6	2	40	14
2	30	56	38
4	28	38	46
10	2	46	48
0	4	50	16
0	34	116	16
	4
i
0	25	0	25
MTts>	MTts>	MTts>dPANK4-RNAi	MTts>dPANK4-RNAi
4	17	67	15
23	28	38	19
22	21	70	5
5	3	52	24
11	17	58	14
19	10		19
22	7
9	37
5
10
25
j
VB5 -	VB5 +	VB5 +	VB5 +
EGTts>	EGTts>	EGTts>qless-RNAi	EGTts>Pprd-RNAi
13	23	5	16
12	30	2	30
18	28	1	22
3	34	1	26
19	43	1	38
9	43	2	23
5	32	0	21
12		0	30
22
18
14
l
average pencentage of mitosis signal
	Anterior	Middle	Posterior
Day5	0	15	85
Day9	11	41	48
n
MTts>	MTts>Drip-RNAi	MTts>Prip-RNAi
21*	3	4
8	11	5
8	6	7
1	5	3
0	0	2
10	2	6
30*	1	8
1	2	7
6	2	2
0		2
8
1
7
o
tshts>	tshts>Drip-RNAi	tshts>Prip-RNAi
2	3	6
0	11	4
0	6	26*
0	5	10
2	0	5
2	2	43*
0	1	5
0	2	5
0	2	2
1		1
5		0
5
6
p
VB5 -	VB5 +	VB5 +	VB5 +
tshts>	tshts>	tshts>Drip-RNAi	tshts>Prip-RNAi
2	6	0	34
0	18	9	23
0	24	2	20
0	17	15	26
2	13	19	31
2	6	12	20
0	15	30	14
0	17	82*
0	27	8
1	15	14
5		11
5		12
6		30
		6

## Sheet: Fig. S3
Supplementary Figure 3
c
EGTts>, MTts>	EGTts>yki[S3A], MTts>	EGTts>yki[S3A], MTts>Fbl-RNAi	EGTts>yki[S3A], MTts>dPANK4
0.856076	0.931016	0.988446	0.885465
1.04448	0.957017	1.06283	0.872379
1.06164	1.02298	0.783679	0.795787
0.991585	0.918365		0.905391
1.04621	0.985669		0.928696
	1.04153
	0.942016
d
EGTts>, MTts>	EGTts>yki[S3A], MTts>	EGTts>yki[S3A], MTts>Fbl-RNAi	EGTts>yki[S3A], MTts>dPANK4
1.27583014*	37.2167	15.2083	19.0683
1.04075	15.1079	8.92234	8.14784
1.01865	27.5292	17.5134	6.18991
0.94662	20.4091		23.3198
0.993981	69.6249		11.4898
	59.6375
	23.7431
e
EGTts>, MTts>	EGTts>yki[S3A], MTts>	EGTts>yki[S3A], MTts>Fbl-RNAi	EGTts>yki[S3A], MTts>dPANK4
0	148	205	103
1	222	77	93
0	233	145	50
1	260	68	68
0	255	179	87
0	286	160	103
1	296	63	67
0	297	91	155
1	256	112	118
2	114	59	133
9	156	151
2	238	57
0	120	157
13*	194	119
14*	174
11*	175
5	130
4	154
1	148
5	248
5	185
10*
6
20*
g
EGTts>, MTts>	EGTts>yki[S3A], MTts>	EGTts>yki[S3A], MTts>Fbl-RNAi-#2	EGTts>yki[S3A], MTts>dPANK4-#2
1.00705	1.2124	0.898213	0.937239
1.00721	1.58771	0.997529	0.832947
0.993852	1.09571	1.02206	0.814779
0.991885	1.21649	0.96922	0.953717
	1.08575		0.922472
h
EGTts>, MTts>	EGTts>yki[S3A], MTts>	EGTts>yki[S3A], MTts>Fbl-RNAi-#2	EGTts>yki[S3A], MTts>dPANK4-#2
1.16544	18.6977	17.1505	11.8179
0.83002	25.3437	16.4314	5.57384
0.956754	19.905	15.8488	9.91389
1.05106	17.7693	18.4576	13.4187
0.996722	22.4921		11.0901
i
EGTts>, MTts>	EGTts>yki[S3A], MTts>	EGTts>yki[S3A], MTts>Fbl-RNAi-#2	EGTts>yki[S3A], MTts>dPANK4-#2
3	179	79	125
1	181	140	78
1	192	100	103
4	173	144	52
1	194	96	149
3	182	49	98
2	173	101	114
3	161	144	182
2	124*	150	147
2	131*
2	172
9*	195
5	186
7*	220
8*
j
EGTts>, MTts>	EGTts>yki[S3A], MTts>	EGTts>yki[S3A], MTts>Fbl-RNAi-#2	EGTts>yki[S3A], MTts>dPANK4-#2
4.05015	5.94241	3.34396	3.249
3.28403	5.23665	3.36157	3.22149
2.59244	5.20306	2.76251	2.08744017*
3.12578	5.77898	3.58979	3.22854
3.46078	5.62433	4.21592	2.83772687*
2.53145	5.83674	3.71688	3.41485
3.4589	4.18323	3.53208	3.10696
3.19936	4.12902	3.84024	3.26871
2.79654	4.77775	3.00812	3.67741251*
3.56094	5.23658	4.74359	3.06512
3.52288	2.94278		3.19182
3.36649	3.74229		3.10485
m
	0	0.25	0	0.25
Days elapsed	EGTts>	EGTts>	EGTts>yki[S3A]	EGTts>yki[S3A]
10	1	0	0	0
11	1	0	0	0
13	1	0	0	0
15	1	0	0	0
15	1	0	0	0
16	1	0	0	0
16	1	0	0	0
18	1	0	0	0
19	1	0	0	0
19	1	0	0	0
19	1	0	0	0
20	1	0	0	0
20	1	0	0	0
20	1	0	0	0
22	1	0	0	0
24	1	0	0	0
26	1	0	0	0
27	1	0	0	0
27	1	0	0	0
31	1	0	0	0
10	0	1	0	0
13	0	1	0	0
15	0	1	0	0
15	0	1	0	0
18	0	1	0	0
22	0	1	0	0
24	0	1	0	0
25	0	1	0	0
25	0	1	0	0
26	0	1	0	0
28	0	1	0	0
30	0	1	0	0
7	0	0	1	0
9	0	0	1	0
11	0	0	1	0
11	0	0	1	0
13	0	0	1	0
15	0	0	1	0
15	0	0	1	0
17	0	0	1	0
18	0	0	1	0
19	0	0	1	0
19	0	0	1	0
19	0	0	1	0
20	0	0	1	0
20	0	0	1	0
20	0	0	1	0
22	0	0	1	0
22	0	0	1	0
22	0	0	1	0
22	0	0	1	0
22	0	0	1	0
22	0	0	1	0
22	0	0	1	0
22	0	0	1	0
24	0	0	1	0
24	0	0	1	0
25	0	0	1	0
26	0	0	1	0
26	0	0	1	0
26	0	0	1	0
26	0	0	1	0
27	0	0	1	0
27	0	0	1	0
27	0	0	1	0
10	0	0	0	1
15	0	0	0	1
16	0	0	0	1
17	0	0	0	1
17	0	0	0	1
17	0	0	0	1
18	0	0	0	1
19	0	0	0	1
20	0	0	0	1
20	0	0	0	1
22	0	0	0	1
23	0	0	0	1
23	0	0	0	1
24	0	0	0	1
25	0	0	0	1
25	0	0	0	1
26	0	0	0	1
26	0	0	0	1
26	0	0	0	1
26	0	0	0	1
26	0	0	0	1
27	0	0	0	1
27	0	0	0	1
27	0	0	0	1
28	0	0	0	1
28	0	0	0	1
31	0	0	0	1

## Sheet: Fig. S4
Supplementary Figure 4
d
rpr			hid			grim
MTts>	MTts>Myc		MTts>	MTts>Myc		MTts>	MTts>Myc
1.38044	1.33536		0.75208	1.2481		1.02828	0.340224
0.483629	0.698622		1.11497	1.28081		0.948304	0.343054
1.13593	2.13635		1.13295	1.75495		1.02342	0.200862
e
virgins	mated
0.723057	2.88706
1.2956	2.50854
0.946021	2.51733
1.03532	2.09139
g
virgins	mated	mated
MTts>	MTts>	MTts>Myc-RNAi
3	6	2
0	18	3
2	17	1
1	25	6
0	17	6
0	15	3
	21	13
i
EGTts>, MTts>	EGTts>yki[S3A], MTts>	EGTts>yki[S3A], MTts>Myc-RNAi
0.992284	1.55989568*	1.11943
0.985545	1.04225	0.889135
0.958603	1.03603	1.11373
1.05213	0.998702	0.959176
1.01144	1.07142	1.14475
	1.001	1.17495
	0.91117
	1.11764
j
EGTts>, MTts>	EGTts>yki[S3A], MTts>	EGTts>yki[S3A], MTts>Myc-RNAi
0.829537	4.77714337*	5.65569
0.970864	23.3615	4.84103
1.15255	22.8509	4.2141
0.959538	19.674	6.17105
1.08752	25.5968	4.95224
	21.5077	4.98616
	23.3086
	16.4334
k
EGTts>, MTts>	EGTts>yki[S3A], MTts>	EGTts>yki[S3A], MTts>Myc-RNAi
15	112	105
4	144	96
9	123	61
9	187	65
3	152	77
11	177	82
	117	90
	156	151
	98	177*
m
EGTts>, MTts>	EGTts>yki[S3A], MTts>	EGTts>yki[S3A], MTts>Myc-RNAi-#2
1.00705	1.2124	1.00668
1.00721	1.58771	1.21902
0.993852	1.09571	1.16347
0.991885	1.21649	0.995538
	1.08575	1.01567
n
EGTts>, MTts>	EGTts>yki[S3A], MTts>	EGTts>yki[S3A], MTts>Myc-RNAi-#2
1.16544	18.6977	11.792
0.83002	25.3437	4.58663
0.956754	19.905	18.6223
1.05106	17.7693	14.2461
0.996722	22.4921	14.8207
o
EGTts>, MTts>	EGTts>yki[S3A], MTts>	EGTts>yki[S3A], MTts>Myc-RNAi-#2
8	207	111
7	246	178
5	101	203
3	157	107
8	183	98
4	211	87
8	131	79
		135
		181
		105
p
EGTts>, MTts>	EGTts>yki[S3A], MTts>	EGTts>yki[S3A], MTts>Myc-RNAi-#2
3.50161	5.63526	3.98369
3.17318	6.40644	3.69387
2.85305	5.94015	3.61934
2.76371	5.23636	4.10159
3.89723	5.58415	3.70469
3.50063	4.46626	2.80248
3.58943	3.71529	3.03781
2.78676	5.09281	3.6182
3.42582	4.53875	3.37013
3.22945	4.68642	2.53161
2.98373	3.14636
4.78586	4.02826

[truncated: 2 more sheets: Fig. S5, Fig. S6]
